# Supplementary material for: A Computational Model of Neoadjuvant PD-1 Inhibition in Non-Small Cell Lung Cancer
Source: AAPS J. 2019 Jun 24;21(5):79. doi: 10.1208/s12248-019-0350-x (PMC6591205; doi:10.1208/s12248-019-0350-x)
Supplement: Supplementary file 2 — (XLSX 32.8 kb) [file 12248_2019_350_MOESM2_ESM.xlsx]

## Sheet: Compartments
Cent	6	liter	Central comparment
Peri	62.24	liter	Peripheral comparment
Tum	1	liter	Tumor comparment
LN	0.021	liter	Lymph node (LN) comparment
mAPC_Endo	4e-16	liter	Endosomic comparment of mature antigen-presenting cell (mAPC)
mAPC_Surf	262.4	micrometer^2	Surface comparment of mAPC

## Sheet: Species
Nivo	0	molarity	Cent	Nivolumab concentration in the central compartment
nT_CD8	3.03e+09	cell	Cent	Number of naive CD8 T cells in the blood
nT_CD4	5.16e+09	cell	Cent	Number of naive CD4 T cells in the blood
Treg	1.3807e+08	cell	Cent	Number of Tregs in the blood
Teff_1_0	3.3092e+09	cell	Cent	Number of Teff reactive to cancer cells in the blood
Nivo	0	molarity	Peri	Nivolumab concentration in the peripheral compartment
Treg	2.31732e+11	cell	Peri	Number of Tregs in the peripheral
Teff_1_0	2.03691e+12	cell	Peri	Number of Teff reactive to cancer cells in the peripheral
Nivo	0	molarity	Tum	Nivolumab concentration in the tumor compartment
C1	7.8109e+09	cell	Tum	Cancer cell clone i
Cp	9.2027e-10	molarity	Tum	Concentration of competing proteins in tumor extracelullar space
DAMP	1e-12	molarity	Tum	Concentration of damage-associated molecular patterns proteins in tumor extracelullar space
APC	364496	cell	Tum	number of immature APC in the tumor
mAPC	69090.8	cell	Tum	number of mature APC in the tumor
Ckine_Mat	1.02213	nanomolarity	Tum	Concentration of maturation cytokines in tumor extracelullar space
Treg	9.30334e+06	cell	Tum	Number of Treg in the tumor
Teff_PD1	60000	molecule	Tum	Average number of free PD1 molecules on Teff in the tumor
Teff_PD1_syn	132.001	molecule	Tum	Average number of free PD1 molecules on Teff in the synapse in the tumor
Teff_PD1_Nivo	0	molecule	Tum	Average number of Nivo-bound PD1 molecules on Teff in the tumor
Teff_PD1_Nivo_syn	0	molecule	Tum	Average number of Nivo-bound PD1 molecules on Teff in the synapse in the tumor
Teff_PD1_Nivo_PD1_syn	0	molecule	Tum	Average number of Nivo-bound to two PD1 molecules on Teff in the synapse in the tumor
C1_PDL1	1600000	molecule	Tum	Average number of free PDL1 molecules on Cancer cells in the tumor
C1_PDL1_syn	54538	molecule	Tum	Average number of free PDL1 molecules on Cancer cells in the synapse in the tumor
C1_PDL2	104000	molecule	Tum	Average number of free PDL2 molecules on Cancer cells in the tumor
C1_PDL2_syn	2392.32	molecule	Tum	Average number of free PDL2 molecules on Cancer cells in the synapse in the tumor
C1_PDL1_Teff_PD1	12868.4	molecule	Tum	Number of PDL1-PD1 complexes between T cells and cancer cells
C1_PDL2_Teff_PD1	1989.1	molecule	Tum	Number of PDL2-PD1 complexes between T cells and cancer cells
D1_0	3.38659e-10	molarity	Tum	Total concentration of antigenic proteins from cancer cells
Teff_1_0	4.11458e+07	cell	Tum	Number of Teff reactive to cancer cells in the Tumor
Teff_exhausted	1.51819e+08	cell	Tum	Number of Teff reactive to cancer cells in the Tumor
Nivo	0	molarity	LN	Nivolumab concentration in the LN compartment
APC	2.45114e+07	cell	LN	number of immature APCs in the LN
mAPC	1.38074e+07	cell	LN	number of mature APCs in the LN
nT_CD8	3.94135e+09	cell	LN	number of naive CD8 T cells in the LN
nT_CD4	6.71144e+09	cell	LN	number of naive CD4 T cells in the LN
aTreg_CD4	1.38694e+07	cell	LN	number of induced and proliferating Tregs in the LN
Treg	1.07545e+08	cell	LN	Number of Tregs in the LN
IL2	239.07	nanomolarity	LN	concentration of IL2 in LN
TCR_p1_0_M	0	molecule	LN	Number of TCR engaged to the antigen presenting MHC
Cp	3.31277e-09	molarity	LN	concentration of competing proteins in LN extracelullar space
D1_0	1.2191e-09	molarity	LN	Total concentration of antigenic proteins from cancer in LN
aT_1_0	5.97741e+06	cell	LN	Number of activated T cells (proliferating) reactive to cancer cells in the LN
Teff_1_0	1.01938e+09	cell	LN	Number of Teff reactive to cancer cells in the LN
Cp	4.27235e-23	mole	mAPC_Endo	Amount of competing proteins in endosomes
cpt	4.10178e-24	mole	mAPC_Endo	Amount of competing peptides in endosomes
M1	9.99893e-20	mole	mAPC_Endo	Amount of MHC_i in endosomes
cpt_M1	5.0957e-24	mole	mAPC_Endo	Complex of competing peptide and MHC_i
D1_0	1.57222e-23	mole	mAPC_Endo	Amount of antigenic protein from cancer cells in endosomes
p1_0	1.50943e-24	mole	mAPC_Endo	Amount of antigenic peptide from cancer cells in endosomes
p1_0_M1	1.87537e-24	mole	mAPC_Endo	Complex of peptide and MHC
cpt_M1	1.5963e-20	mole	mAPC_Surf	Complex of competing peptide and MHC_i on cell surface
M1	1.2788e-23	mole	mAPC_Surf	Amount of MHC_i on surface
cpt_M	9612.93	molecule	mAPC_Surf	Total number of competing peptide presented on the mAPC surface
p1_0_M1	8.02693e-21	mole	mAPC_Surf	Complex of peptide and MHC on cell surface
p1_0_M	4833.82	molecule	mAPC_Surf	Total number of molecules of peptides presented on the mAPC surface

## Sheet: Parameters
AvogadroN	6.022e+23	molecule/mole	Avogadro's Number (Constant)
cell	1	cell	define 1 cell for "per cell" normalization (Constant unit)
pat_weight	80	kilogram	Patient mass in kg is used in setting the peripheral volume as well as adjusting the dosing based on the body weight (Assumed)
pat_density	1.015	kilogram/liter	Patient density in kg/m3. (Wakat 1971, PMID: 5116474)
pat_volume	78.8177	liter	Patient volume calculated and set as initial assignment based on patient mass and average density (Calculated)
f_w_peri	0.778	liter/kilogram	Fraction of the volume that forms the peripheral compartment (Finley 2015, PMID: 26783500)
vol_LN_single	1	milliliter	Volume of a single LN in human assuming round and diameter of 5 mm (Schmidt 2007, PMID: 17724531)
nLN	21	dimensionless	number of LNs (Schmidt 2007, PMID: 17724531)
vol_cent	6	liter	Approximate total volume of the peripheral compartment (Finley 2015, PMID: 26783500)
vol_peri	62.24	liter	assigned as a ratio of body total volume (Calculated)
vol_tum	0.07	liter	Initial volume of the tumor compartment (Chen 2014, PMID: 24705368)
vol_LN	0.021	liter	Assumed to be constant and is based on the number of LN and average volume of a single LN (Calculated)
vol_tum_max	1	liter	Maximum volume of the tumor calculated based on observed max diameter lung cancer tumors (Chen 2014, PMID: 24705368)
vol_tum_app	0.0700319	liter	Apparent volume of the tumor based on the number of cancerous and immune cells in the tumor (Calculated)
D_tum_app	51.1406	millimeter	Apparent diameter of the tumor based on the number of cancerous and immune cells in the tumor (Calculated)
D_tum_app_0	51.1328	millimeter	Initial apparent diameter of the tumor based on the number of cancerous and immune cells in the tumor (Calculated)
D_tum_app_percent	100.015	dimensionless	Percent of initial tumor apparent diameter (Calculated)
f_vol_cent	0.5434	dimensionless	Plasma fraction of the blood based on hematocrit content (Finley 2015, PMID: 26783500)
f_vol_peri	0.0624	dimensionless	Interstitial fraction of the peripheral compartment - fitted for individual antibodies (Fitted)
f_vol_tum	0.718	dimensionless	Interstitial fraction of the tumor (Coughlin 2010, PMID: 20125040 / Finley 2015, PMID: 26783500)
f_vol_LN	0.1	dimensionless	Interstitial fraction of the LN (Jafarnejad 2017, PMID: 28807994)
f_vol_BV	0.0067	dimensionless	Volume fraction of blood vessels in the tumor (Stamatelos 2014, PMID: 24342178)
D_C	16.9	micrometer	Diameter of cancer cells measured for stage IV NSCLC (Hosokawa 2013, PMID: 23840710)
D_T	6.94	micrometer	Diameter of T cells (Chapman 1981, PMID: 6975780)
D_APC	9.14	micrometer	Diameter of APC (Chapman 1981, PMID: 6975780)
vol_C	2.52724e-12	liter/cell	Volume of cancer cell based on the diameter (Calculated)
vol_T	1.75011e-13	liter/cell	Volume of T cell based on the diameter (Calculated)
vol_APC	3.99783e-13	liter/cell	Volume of APC based on the diameter (Calculated)
A_C	897.244	micrometer^2	Area of cancer cells based on the diameter (Calculated)
A_T	151.306	micrometer^2	Area of T cells based on the diameter (Calculated)
A_APC	262.44	micrometer^2	Area of APC based on the diameter (Calculated)
A_syn	37.8	micrometer^2	Average area of the synapse between two cells (Jansson 2005, PMID: 16034096)
d_syn	3e-09	meter	Average area of the synapse between two cells (Jansson 2005, PMID: 16034096)
C1_min	100	cell	Minimum number of cancer cells for assuming tumer is eradicated. We assumed tumors less than 1e-3 mm^3 are unobervable assuming 1e8 in 1cm^3 (Del Monte 2009, PMID: 19176997)
C_presence	1	dimensionless	Determines if the patient has tumor (1) or is cancer free (0) (Calculated)
k_C_growth	0.01	1/day	Cancer cell growth rate under baseline condition (Kosinsky 2018, PMID: 29486799; Zheng 2018, PMID: 29243222)
K_C_max	1.11584e+11	cell	Maximum number of cancer cells in the tumor - calculated based on max volume and 10^8 per cm^3 (Calculated)
k_C_death	0.0001	1/day	Cancer cell death rate under baseline condition and no therapy (De Boer 1985, PMID: 3156189 )
k_C_death_by_T	4	1/day	Cancer cell death rate by effector T cells (Assumed and varied)
Therapy	0	dimensionless	Cancer cell death rate by other therapies such as chemo and radiation (Not used in this study)
k_C_death_by_Therapy	0.1	1/day	Cancer cell death rate by other therapies such as chemo and radiation (Not used in this study)
D_per_C	6.7e-19	mole/cell	Moles of antigen protein released from death of a cancer cell assuming 2.7e6 proteins/um^3 in Human (Milo 2013, PMID: 24114984) * cancer cell volume = 8.1e9 protien/cell. Assumed 20,000 proteins of equal concentration (Ponomarenko 2016, PMID: 27298622)
Cp_per_C	6.7e-19	mole/cell	Moles of self protein released from death of a cancer cell. Assumed 1% of the proteins are self-reactive (Milo 2013, PMID: 24114984 / Ponomarenko 2016, PMID: 27298622)
DAMP_per_C	6.7e-17	mole/cell	Moles of DAMP released from death of a cancer cell. Assumed 1% of the proteins are self-reactive (Milo 2013, PMID: 24114984 / Ponomarenko 2016, PMID: 27298622)
k_deg_D	2	1/day	Rate of degradatin of the antigenic protein in tumor environment (DB - Vicini 2013)
t_resection	40	day	Time of the resection surgery based on the trial (Forde 2018, PMID: 30157404)
C1_resection	100000	cell	The number of cells remained after resection surgery - assumed 1 mm3 = 1e5 cells (Assumed)
Teff_resection	1000	cell	Teff cells in the remaining nodule (Calculated based on tumor size reduction)
Treg_resection	10	cell	Treg cells in the remaining nodule (Calculated based on tumor size reduction)
perm_CP_Ab	1.5e-08	centimeter/second	Blood vessel permeability in peripheral compartment (Finley 2015, PMID: 26783500)
perm_CT_Ab	3e-07	centimeter/second	Blood vessel permeability in tumor compartment (Finley 2015, PMID: 26783500)
perm_CL_Ab	1.5e-08	centimeter/second	Blood vessel permeability in LN compartment (Meijer 2017, PMID: 28510992)
S_CP	11577	(centimeter^2)/liter	Surface area density in peripheral (Finley 2015, PMID: 26783500)
S_CT	28400	(centimeter^2)/liter	Surface area density in Tumor (Finley 2015, PMID: 26783500)
S_CL	11577	(centimeter^2)/liter	Surface area density in LN (Finley 2015, PMID: 26783500)
Q_TL	0.0015	1/minute	lymphatic drainage from tumor to LN (Zhu 1996, PMID: 8706023)
Kd_Nivo	0.26	nanomolarity	Binding affinity of Nivo/PD-1 interactions (Wang 2014, PMID: 24872026)
k_on_Nivo	1300000	1/(molarity*second)	On rate constant of Nivo/PD-1 interactions (Wang 2014, PMID: 24872026)
k_off_Nivo	0.000338	1/second	Off rate constant of Nivo/PD-1 interactions (Calculated)
MW_Nivo	143600000	milligram/mole	Nivolumab molecular weight (Chaudhari 2017, PMID: 29333023).
dose_mg_Nivo	3	milligram/kilogram	From approved therapies (Brahmer 2015, PMID: 26028407)
dose_Nivo	0	mole	Calculated from mg/kg (calculated)
Ki	100	dimensionless	Intrinsic antibody cross-arm binding efficiency (Harms 2014, PMID: 23872324)
k_on1_Nivo	2600000	1/(molarity*second)	On rate constant of Nivo/PD-1 interactions (Harms 2014, PMID: 23872324) (Calculated)
k_off1_Nivo	0.000338	1/second	Off rate constant of Nivo/PD-1 interactions (Harms 2014, PMID: 23872324) (Calculated)
k_on2_Nivo	1.90366	1/(molecule*second)	On rate constant of Nivo/PD-1 interaction with another PD-1 molecule (Harms 2014, PMID: 23872324) (Calculated)
k_off2_Nivo	0.000676	1/second	Off rate constant of PD-1/Nivo/PD-1 (Harms 2014, PMID: 23872324) (Calculated)
t_init_Nivo	1e-06	day	Time at which therapy starts (Assumed)
t_inter_Nivo	14	day	Time between the consecutive doses (Brahmer 2015, PMID: 26028407)
n_dose_Nivo	26	dimensionless	number of doses to be administered (Calculated based on the length of the trial)
t_infus_Nivo	1	hour	Duration of infusion of the antibody (Brahmer 2015, PMID: 26028407)
t_off_Nivo	500	day	Time at which dosing is turned off (Calculated based on dosing parameters)
t_on_Nivo	500	day	Time at which dosing is turned on (Calculated based on dosing parameters)
count_dose_Nivo	0	dimensionless	Counts the number of doses administered (Calculated based on dosing parameters)
k_infus_Nivo	0	mole/hour	Counts the number of doses administered (Calculated based on dosing parameters)
cl_Nivo	7.1813e-07	1/second	clearance of Nivo from central compartment (Fitted to the PK data from Bajaj 2016, PMID: 28019091)
f_vol_peri_Nivo	0.058847	dimensionless	Fraction of peripheral volume availble to Nivo (Fitted to the PK data from Bajaj 2016, PMID: 28019091)
P_ratio_Nivo	1	dimensionless	Ratio of the permeability of peripheral tissue to Nivo compared to generic Ab (Assumed constant for antibodies)
f_vol_cent_Nivo	0.77378	dimensionless	Fraction of central compartment available to Nivo (Fitted to the PK data from Bajaj 2016, PMID: 28019091)
Teff_PD1_tot	60000	molecule	Total PD1 molecules on Teff cells (Mkrtichyan 2012, PMID: 22837483)
C1_PDL1_tot	1600000	molecule	Total PDL1 molecules on cancer cells assumed to be similar to higher bounds measured on mAPC by (Cheng 2013, PMID: 23417675) and corrected based on (Mkrtichyan 2012, PMID: 22837483)
C1_PDL2_tot	104000	molecule	Total PDL2 molecules on cancer cells assumed to be similar to higher bounds measured on mAPC by (Cheng 2013, PMID: 23417675) and corrected based on (Mkrtichyan 2012, PMID: 22837483)
Kd_PD1_PDL1	14.8	molecule/(micrometer^2)	Dissociation constant of PD-1/PD-L1 interaction (Cheng 2013, PMID: 23417675)
k_on_PD1_PDL1	0.097	1/(molecule/(micrometer^2)*second)	On rate constant for PD-1/PD-L1 binding (Cheng 2013, PMID: 23417675)
k_off_PD1_PDL1	1.4356	1/second	Off rate constant for PD-1/PD-L1 binding (Cheng 2013, PMID: 23417675)
K_C1_PDLX_Teff_PD1	250	molecule	number of PD-1/PD-L1 for half maximal inhibition of T cell killing (Estimated and varied based on Wang 2014, PMID: 24872026)
Kd_PD1_PDL2	4.2	molecule/(micrometer^2)	Dissociation constant of PD-1/PD-L2 interaction (Cheng 2013, PMID: 23417675)
k_on_PD1_PDL2	0.13	1/(molecule/(micrometer^2)*second)	On rate constant for PD-1/PD-L2 binding (Cheng 2013, PMID: 23417675)
k_off_PD1_PDL2	0.546	1/second	Off rate constant for PD-1/PD-L2 binding (Cheng 2013, PMID: 23417675)
n_PD1_PDLX	2	dimensionless	Hill coefficient for PD1-PDLX (Estimated and varied based on Wang 2014, PMID: 24872026)
V_E	4e-16	liter	Volume of the endosomes in mAPC (Chen 2014, PMID: 25184733)
V_intake	4e-14	liter	Volume of the extracellular fluid being internalized by mAPC (Chen 2014, PMID: 25184733)
p_per_P	1	dimensionless	Number of peptides from a protein (Chen 2014, PMID: 25184733)
k_int_Cp	14.4	1/day	Competing protein internalization rate by mAPC (Chen 2014, PMID: 25184733)
k_deg_Cp	17.28	1/day	Competing protein degradation to peptides rate by mAPC (Chen 2014, PMID: 25184733)
k_deg_cpt	144	1/day	Competing peptide degradation rate by mAPC (Chen 2014, PMID: 25184733)
k_deg_cpt_M	0.1663	1/day	cpt_M1 degradation rate by mAPC (Chen 2014, PMID: 25184733)
k_int_Dend	14.4	1/day	Protein antigen internalization rate by mAPC (Chen 2014, PMID: 25184733)
k_deg_Dend	17.28	1/day	Protein antigen degradation to peptides rate by mAPC (Chen 2014, PMID: 25184733)
k_deg_p	144	1/day	Antigenic peptide degradation rate by mAPC (Chen 2014, PMID: 25184733)
k_deg_p_M	0.1663	1/day	p1_M1 degradation rate by mAPC (Chen 2014, PMID: 25184733)
M1_0	1e-19	mole	Basal number of MHC molecules on mAPC (Chen 2014, PMID: 25184733)
k_deg_M	1.663	1/day	rate by which MHC is degraded (Chen 2014, PMID: 25184733)
k_int_M	14.4	1/day	rate by which MHC is internalized (Chen 2014, PMID: 25184733)
k_ext_p_M	28.8	1/day	rate by which bound MHC returns to the cell surface (Chen 2014, PMID: 25184733)
n_clone_Treg	250	dimensionless	number of clones of the generic antigen. It is highely cacner dependent and patient specific (Estimated and varied)
n_clone_p1_0	92	dimensionless	number of clones of the generic antigen. It is highely cacner dependent and patient specific (Estimated and varied based on Forde 2018, PMID: 30157404)
Kd_p1_0_M1	40	nanomolarity	Binding affinity of peptide/MHC binding. It is antigen specific (Estimated and varied based on Forde 2018, PMID: 30157404)
k_on_p1_0_M1	144000	1/(molarity*day)	On rate constant for peptide/MHC binding (Agrawal and Linderman 1996, PMID: 8944895)
k_off_p1_0_M1	0.00576	1/day	Off rate constant for peptide/MHC binding (Calculated)
Kd_cpt_M1	60	nanomolarity	Binding affinity of Competing peptide/MHC binding. Estimated to be higher than antigenic peptide based on the analysis by (Forde 2018, PMID: 30157404)
k_on_cpt_M1	144000	1/(molarity*day)	On rate constant for Competing peptide/MHC binding (Agrawal and Linderman 1996, PMID: 8944895)
k_off_cpt_M1	0.00864	1/day	Off rate constant for Competing peptide/MHC binding (Calculated)
k_ext_cpt_M	28.8	1/day	rate by which bound MHC returns to the cell surface (Chen 2014, PMID: 25184733)
APC0_Tum	400000	cell/milliliter	Steady state density of CD103+ APCs in the tumor, calculated to fit basal APC equal to 26000/cm^3 from (Lavin 2017, PMID: 28475900)
APC0_LN	1200000	cell/milliliter	Steady state density of all APC subtypes in the LN (Catron 2004, PMID: 15357945)- divided by 10 to only take CD103+ based on (Lavin 2017, PMID: 28475900)
k_APC_death	0.01	1/day	Half-life of immature APCs (Marino and Kirschner 2004, PMID: 15038983)
k_mAPC_death	0.02	1/day	Half-life of immature mAPCs (Marino and Kirschner 2004, PMID: 15038983)
Ckine_Mat0	1e-09	molarity	steady state concentration of maturation cytokine in the tumor (Chen 2014, PMID: 25184733)
k_Ckine_Mat_deg	2	1/day	Release rate of maturation cytokines in the tumor (Chen 2014, PMID: 25184733)
K_Ckine_Mat_Cp	1e-19	micromolarity	Self-protein concentration that results in half-maximal APC activation (Chen 2014, PMID: 25184733)
k_APC_mat	1.5	1/day	maximum APC maturation rate (Chen 2014, PMID: 25184733)
K_APC_mat	1e-09	molarity	concentration of maturation cytokine that results in half-maximal APC maturation rate (Chen 2014, PMID: 25184733)
k_mAPC_mig	4	1/day	rate of mAPC migration to LN (Russo 2016, PMID: 26876174)
nT_CD8_dens	505000	cell/milliliter	Density of naive CD8 T cells in the blood (Autissier 2010, PMID: 20099249)
nT_CD4_dens	860000	cell/milliliter	Density of naive CD4 T cells in the blood (Autissier 2010, PMID: 20099249)
k_nT_entry	0.07	1/day/milliliter	rate of naive T cell entering LN. Estimated based on 12 hr dwell time of T cells in the LN (Mandl 2012, PMID: 23071319), and assuming 600 LN in the body (Ferrer 1998, PMID: 9803196)
k_nT_exit	1.13	1/day	rate of naive T cell exiting/decaying in LN (Mandl 2012, PMID: 23071319)
nT_CD8_diver	1110000	dimensionless	Diversity of naive CD8 T cells in the individual (Robins 2009, PMID: 19706884)
nT_CD4_diver	1160000	dimensionless	Diversity of naive CD4 T cells in the individual (Robins 2009, PMID: 19706884)
k_nTCD8_mAPC	10	1/day	Maximum activation rate of T cells by mAPCs (De Boer and Perelson 1995, PMID: 7475092)
n_sites_mAPC	10	dimensionless	Maximum number of T cells that an mAPC can interact with (De Boer and Perelson 1995, PMID: 7475092)
K_p_M	400	molecule	Number of MHC-antigenic peptides need for half-maximal activation rate of T cells by mAPCs (Kimachi 1997, PMID: 9464819)
k_aT_prolif	1	1/day	Maximum growth rate of activated T cells (Marchingo 2014, PMID: 25430770)
k_Teff_death	0.01	1/day	Decay of effector T cells (De Boer and Perelson 1995, PMID: 7475092)
k_Teff_death_peri	0.01	1/day	Decay of effector T cells in periphery (De Boer and Perelson 1995, PMID: 7475092)
k_Teff_death_by_C	0.05	1/day	Decay of effector T cells by cancer cells (De Boer and Perelson 1995, PMID: 7475092)
k_Teff_egress	1	1/hour	Egress of effector T cells (De Boer and Perelson 1995, PMID: 7475092)
k_Teff_transmig	1e-12	1/minute/cell	Transmigration rate of effector T cells (Zhu 1996, PMID: 8706023)
k_Teff_exit	1	1/day	Exit of effector T cells (Zhu 1996, PMID: 8706023)
S_adhesion_tot	100000000	cell/(centimeter)^3	Total adhesion site density on tumor vasculature (Zhu 1996, PMID: 8706023)
S_adhesion_peri_tot	100000000	cell/(centimeter)^3	Total adhesion site density on peripheral vasculature in periphery (Zhu 1996, PMID: 8706023)
S_adhesion	7e+09	cell	Free adhesion site density on vasculature (Calculated)
S_adhesion_peri	6224000000000	cell	Free adhesion site density on vasculature (Calculated)
T_all_Cent	6.3392e+09	cell	Total number of CD8 T cells in the blood (Calculated)
T_all_Tum	5.04492e+07	cell	Total number of T cells in the tumor (Calculated)
clonality	0.302724	dimensionless	CD8 T cell clonality in the blood calculated based on (Pielou 1966, PMID: 5964400)
n_aT_prolif_TCR0	2	dimensionless	Maximum number of division density of T cells based on TCR signal (Marchingo 2014, PMID: 25430770)
n_aT_prolif_IL20	11	dimensionless	Maximum number of division density of T cells based on IL2 signal (Marchingo 2014, PMID: 25430770)
n_aT_prolif_Coestim0	3	dimensionless	Maximum number of division density of T cells based on coestimulation signal (Marchingo 2014, PMID: 25430770)
K_IL2_Teff	0.32	nanomolarity	Concentration of IL2 for half-maximal IL2-mediated division density (Marchingo 2014, PMID: 25430770)
k_IL2_rel	3e-05	nanomole/(cell*hour)	Rate of IL2 release from activated T cells (Han 2012, PMID: 22160692 / Thurley 2015, PMID: 25923703)
k_IL2_deg	0.2	1/minute	Half-life of IL2 (Lotze 1985, PMID: 3871099)
k_IL2_consump	6e-06	nanomole/(cell*hour)	Maximum consumption of IL2 by T cells (Lotze 1985, PMID: 3871099)
n_aT_prolif_TCR	2	dimensionless	Number of division density of T cells based on TCR signal (Calculated)
n_aT_prolif_IL2	10.9995	dimensionless	Number of division density of T cells based on IL2 signal (Calculated)
n_aT_prolif_Coestim	3	dimensionless	Number of division density of T cells based on coestimulation signal (Calculated)
n_aT_prolif	15.9995	dimensionless	Number of division density of T cells based on all the signals (Calculated)
k_nTCD4_APC	10	1/day	Activation rate of naive CD4 by APCs to induce Tregs (De Boer and Perelson 1995, PMID: 7475092)
n_sites_APC	10	dimensionless	Maximum number of T cells that an APC can interact with (De Boer and Perelson 1995, PMID: 7475092)
K_Cp	10	micromolarity	Concentration of self-antigen for half-maximal induction of Treg (Estimated and varied)
k_aTreg_prolif	1	1/day	Maximum growth rate of activated T cells (Marchingo 2014, PMID: 25430770)
K_IL2_Treg	0.0032	nanomolarity	IL2 concentration for half-maximal Treg proliferation (Wang and Smith 1987, PMID: 3116143)
nTreg_basal	250000000	cell	Basal number of natural Treg in healthy human blood (Churlaud 2015, PMID: 25926835)
k_Treg_death	0.01	1/day	Decay of Treg (De Boer and Perelson 1995, PMID: 7475092)
k_Treg_egress	24	1/day	Egress of Treg (De Boer and Perelson 1995, PMID: 7475092)
k_Treg_transmig	1e-12	1/minute/cell	Transmigration rate of Treg (Zhu 1996, PMID: 8706023)
k_Treg_exit	0.00025	1/minute	Exit rate of Treg (Zhu 1996, PMID: 8706023)
k_Teff_inhibBy_Treg	1	1/day	Inhibition of effector T cells by Treg in tumor (Estimated and varied)
K_Treg_inhib	1e-09	molarity	concentration of maturation cytokine that results in half-maximal APC maturation rate (Chen 2014, PMID: 25184733)
n_Treg_prolif_IL2	11	dimensionless	Number of division density of T cells based on IL2 signal (Calculated)
Teff2TregRatio	4.4227	dimensionless	Ratio of effector T cell to Treg in tumor (Calculated)

## Sheet: Reactions
1	null -> Tum.C1	k_C_growth*Tum.C1*(1 - Tum.C1/K_C_max)	Cancer cell growth in the baseline condition without any other therapy (logistic growth model)
2	Tum.C1 -> null	k_C_death*Tum.C1	Cancer cell death in the baseline condition without any other therapy
3	Tum.C1 -> null	k_C_death_by_T*Tum.C1*Tum.Teff_1_0/(Tum.C1+T_all_Tum)*(0+1-(((Tum.C1_PDL1_Teff_PD1+Tum.C1_PDL2_Teff_PD1)/K_C1_PDLX_Teff_PD1)^n_PD1_PDLX/(((Tum.C1_PDL1_Teff_PD1+Tum.C1_PDL2_Teff_PD1)/K_C1_PDLX_Teff_PD1)^n_PD1_PDLX+1)))	Cancer cell death by effector T cells
4	Tum.C1 -> null	k_C_death_by_Therapy*Tum.C1*Therapy	Cancer cell death by other therapies (Not used here)
5	null -> Tum.C1	-k_C_growth*Tum.C1*(1-Tum.C1/K_C_max) + k_C_death*Tum.C1 + k_C_death_by_T*Tum.C1*(Tum.Teff_1_0)/(Tum.C1+T_all_Tum)*(0+1-(((Tum.C1_PDL1_Teff_PD1+Tum.C1_PDL2_Teff_PD1)/K_C1_PDLX_Teff_PD1)^n_PD1_PDLX/(((Tum.C1_PDL1_Teff_PD1+Tum.C1_PDL2_Teff_PD1)/K_C1_PDLX_Teff_PD1)^n_PD1_PDLX+1))) + k_C_death_by_Therapy*Tum.C1*Therapy	Forcing tumor size to stay constant, which is used to calculate steady state initial condition. It is deactivated during the simulations.
6	null -> Tum.Cp	k_C_death*Tum.C1*n_clone_Treg*Cp_per_C*K_C_max/(Tum.C1+1*cell)	Amount of self protein produced from cancer cell death in the baseline condition without any other therapy
7	null -> Tum.Cp	k_C_death_by_T*Tum.C1*n_clone_Treg*Cp_per_C*Tum.Teff_1_0/(Tum.C1+T_all_Tum)*(0+1-(((Tum.C1_PDL1_Teff_PD1+Tum.C1_PDL2_Teff_PD1)/K_C1_PDLX_Teff_PD1)^n_PD1_PDLX/(((Tum.C1_PDL1_Teff_PD1+Tum.C1_PDL2_Teff_PD1)/K_C1_PDLX_Teff_PD1)^n_PD1_PDLX+1)))*K_C_max/(Tum.C1+1*cell)	Amount of self protein produced from cancer cell death by effector T cells
8	null -> Tum.Cp	k_C_death_by_Therapy*Tum.C1*Therapy*n_clone_Treg*Cp_per_C*K_C_max/(Tum.C1+1*cell)	Amount of self protein produced from cancer cell death by other therapies
9	Tum.Cp -> null	k_deg_D*Tum.Cp	Degradation of self proteins in the tumor microenvironment
10	null -> Tum.D1_0	k_C_death*Tum.C1*n_clone_p1_0*D_per_C*K_C_max/(Tum.C1+1*cell)	Amount of antigenic protein produced from cancer cell death in the baseline condition without any other therapy
11	null -> Tum.D1_0	k_C_death_by_T*Tum.C1*D_per_C*n_clone_p1_0*Tum.Teff_1_0/(Tum.C1+T_all_Tum)*(0+1-(((Tum.C1_PDL1_Teff_PD1+Tum.C1_PDL2_Teff_PD1)/K_C1_PDLX_Teff_PD1)^n_PD1_PDLX/(((Tum.C1_PDL1_Teff_PD1+Tum.C1_PDL2_Teff_PD1)/K_C1_PDLX_Teff_PD1)^n_PD1_PDLX+1)))*K_C_max/(Tum.C1+1*cell)	Amount of antigenic protein produced from cancer cell death by effector T cells
12	null -> Tum.D1_0	k_C_death_by_Therapy*n_clone_p1_0*Tum.C1*Therapy*D_per_C*K_C_max/(Tum.C1+1*cell)	Amount of antigenic protein produced from cancer cell death by other therapies
13	Tum.D1_0 -> null	k_deg_D*Tum.D1_0	Degradation of Antigenic proteins in the tumor microenvironment
14	Tum.Cp -> LN.Cp	Q_TL*Tum.Cp*Tum*Tum.C1/K_C_max	lymph-mediated transport of self protein to the tumor draining LN
15	Tum.D1_0 -> LN.D1_0	Q_TL*Tum.D1_0*Tum*Tum.C1/K_C_max	lymph-mediated transport of antigenic protein to the tumor draining LN
16	LN.Cp -> null	k_deg_D*LN.Cp	Degradation of self proteins in the LN
17	LN.D1_0 -> null	k_deg_D*LN.D1_0	Degradation of antigenic proteins in the LN
18	null -> mAPC_Endo.M1	k_deg_M*M1_0	synthesis of MHC
19	mAPC_Endo.M1 -> null	k_deg_M*mAPC_Endo.M1	Basal degradation of MHC
20	mAPC_Surf.M1 -> mAPC_Endo.M1	k_int_M*mAPC_Surf.M1	Internalization of free MHC
21	null -> mAPC_Endo.Cp	k_int_Cp*V_intake*Tum.Cp/f_vol_tum	Internalization of self protein in the endosomes
22	mAPC_Endo.Cp -> null	k_deg_Cp*mAPC_Endo.Cp	Degradation of self proteins to self peptides
23	null -> mAPC_Endo.cpt	k_deg_Cp*p_per_P*mAPC_Endo.Cp	Degradation of self proteins to self peptides
24	mAPC_Endo.cpt + mAPC_Endo.M1 <-> mAPC_Endo.cpt_M1	k_on_cpt_M1*mAPC_Endo.M1*mAPC_Endo.cpt/V_E - k_off_cpt_M1*mAPC_Endo.cpt_M1	Binding and unbinding of self peptide to MHC
25	mAPC_Endo.cpt -> null	k_deg_cpt*mAPC_Endo.cpt	Degradation of self peptides
26	mAPC_Endo.cpt_M1 -> null	k_deg_cpt_M*mAPC_Endo.cpt_M1	Degradatin of self peptide MHC complex
27	mAPC_Endo.cpt_M1 -> mAPC_Surf.cpt_M1	k_ext_cpt_M*mAPC_Endo.cpt_M1	Surfacing of self peptide MHC complex
28	mAPC_Surf.cpt_M1 -> mAPC_Surf.M1	k_off_cpt_M1*mAPC_Surf.cpt_M1	Unbinding of self peptide MHC complex
29	null -> mAPC_Endo.D1_0	k_int_Dend*V_intake*Tum.D1_0/f_vol_tum	Internalization of antigenic protein in the endosomes
30	mAPC_Endo.D1_0 -> null	k_deg_Dend*mAPC_Endo.D1_0	Degradation of antigenic protein to antigenic peptides
31	null -> mAPC_Endo.p1_0	k_deg_Dend*p_per_P*mAPC_Endo.D1_0	Degradation of antigenic protein to antigenic peptides
32	mAPC_Endo.p1_0 + mAPC_Endo.M1 <-> mAPC_Endo.p1_0_M1	k_on_p1_0_M1*mAPC_Endo.M1*mAPC_Endo.p1_0/V_E - k_off_p1_0_M1*mAPC_Endo.p1_0_M1	Binding and unbinding of antigenic peptide to MHC
33	mAPC_Endo.p1_0 -> null	k_deg_p*mAPC_Endo.p1_0	Degradation of antigenic peptide
34	mAPC_Endo.p1_0_M1 -> null	k_deg_p_M*mAPC_Endo.p1_0_M1	Degradatin of antigenic peptide MHC complex
35	mAPC_Endo.p1_0_M1 -> mAPC_Surf.p1_0_M1	k_ext_p_M*mAPC_Endo.p1_0_M1	Surfacing of antigenic peptide MHC complex
36	mAPC_Surf.p1_0_M1 -> mAPC_Surf.M1	k_off_p1_0_M1*mAPC_Surf.p1_0_M1	Unbinding of antigenic peptide MHC complex
37	null -> Tum.APC	k_APC_death*Tum.C1/K_C_max*APC0_Tum*Tum	Basal entry of APCs
38	Tum.APC -> null	k_APC_death*Tum.APC	Basal death or exit of APCs
39	null -> Tum.Ckine_Mat	k_Ckine_Mat_deg*Ckine_Mat0*Tum	Basal production of maturation cytokine
40	null -> Tum.Ckine_Mat	k_C_death_by_T*Tum.C1*DAMP_per_C*Tum.Teff_1_0/(Tum.C1+T_all_Tum)*(0+1-(((Tum.C1_PDL1_Teff_PD1+Tum.C1_PDL2_Teff_PD1)/K_C1_PDLX_Teff_PD1)^n_PD1_PDLX/(((Tum.C1_PDL1_Teff_PD1+Tum.C1_PDL2_Teff_PD1)/K_C1_PDLX_Teff_PD1)^n_PD1_PDLX+1))) *K_C_max/(Tum.C1+1*cell)	Production of maturation cytokine from T cell killing
41	Tum.Ckine_Mat -> null	k_Ckine_Mat_deg*Tum.Ckine_Mat*Tum	Basal degradation of maturation cytokine
42	Tum.APC -> Tum.mAPC	k_APC_mat * Tum.APC * Tum.Ckine_Mat/(K_APC_mat+Tum.Ckine_Mat)	Maturation of APCs
43	Tum.mAPC -> LN.mAPC	k_mAPC_mig * Tum.mAPC	migration of tumor mAPCs to LN
44	LN.mAPC -> null	k_mAPC_death*LN.mAPC	Death, exit or deactivation of mAPCs in LN
45	null -> LN.APC	k_APC_death*APC0_LN*LN	Basal entry of APCs
46	LN.APC -> null	k_APC_death*LN.APC	Basal death or exit of APCs
47	null -> LN.IL2	k_IL2_rel*LN.aT_1_0	IL2 release
48	LN.IL2 -> null	k_IL2_deg*LN.IL2	Basal IL2 degradation
49	LN.IL2 -> null	k_IL2_consump * LN.aTreg_CD4 * ((LN.IL2/f_vol_LN)/(K_IL2_Treg+(LN.IL2/f_vol_LN)))	IL2 consumption by Tregs
50	LN.IL2 -> null	k_IL2_consump * LN.aT_1_0 * ((LN.IL2/f_vol_LN)/(K_IL2_Teff+(LN.IL2/f_vol_LN)))	IL2 consumption by activated T cells
51	null -> LN.nT_CD8	k_nT_entry*Cent.nT_CD8*LN	naive CD8 T cell entry to the LN
52	LN.nT_CD8 -> null	k_nT_exit*LN.nT_CD8	naive CD8 T cell exit or decay in LN
53	LN.nT_CD8 -> LN.aT_1_0	k_nTCD8_mAPC*n_clone_p1_0*(LN.nT_CD8/nT_CD8_diver)*(n_sites_mAPC*LN.mAPC/(n_sites_mAPC*LN.mAPC+LN.nT_CD8/nT_CD8_diver))*((mAPC_Surf.p1_0_M/n_clone_p1_0)/((mAPC_Surf.p1_0_M/n_clone_p1_0)+K_p_M))	Activation of naive CD8 T cell by mAPCs
54	LN.aT_1_0 -> null	(k_aT_prolif/n_aT_prolif) *LN.aT_1_0	Proliferation of activated T cell
55	null -> LN.Teff_1_0	(k_aT_prolif/n_aT_prolif)*(2^n_aT_prolif)*LN.aT_1_0	Proliferation of activated T cell
56	LN.Teff_1_0 -> null	k_Teff_death*LN.Teff_1_0	Decay of effector T cells in LN
57	LN.Teff_1_0 -> Cent.Teff_1_0	k_Teff_egress*LN.Teff_1_0	Egress of effector T cells to blood
58	Cent.Teff_1_0 -> null	k_Teff_death*Cent.Teff_1_0	decay of effector T cells in blood
59	Cent.Teff_1_0 -> Tum.Teff_1_0	k_Teff_transmig * S_adhesion * Cent.Teff_1_0 * Tum*Tum.C1/K_C_max*f_vol_BV/Cent	Effector T cell entring on tumor blood vessels
60	Tum.Teff_1_0 -> null	k_Teff_death*Tum.Teff_1_0	Decay of effector T cells in Tumor
61	Tum.Teff_1_0 -> Tum.Teff_exhausted	k_Teff_death_by_C*Tum.C1*Tum.Teff_1_0/(Tum.C1+T_all_Tum)*((Tum.C1_PDL1_Teff_PD1+Tum.C1_PDL2_Teff_PD1)/((Tum.C1_PDL1_Teff_PD1+Tum.C1_PDL2_Teff_PD1)+K_C1_PDLX_Teff_PD1))	Teff exhaustion by PD-1 interaction with cancer cell
62	Tum.Teff_exhausted -> null	k_Teff_death*Tum.Teff_exhausted	Decay of exhausted T cells in Tumor
63	Cent.Teff_1_0 -> Peri.Teff_1_0	k_Teff_transmig * S_adhesion_peri * Cent.Teff_1_0 * Peri*f_vol_BV/Cent	Effector T cell entering peripheral compartment through blood vessels
64	Peri.Teff_1_0 -> Cent.Teff_1_0	k_Teff_exit * Peri.Teff_1_0	Effector T cell exiting from peripheral
65	Peri.Teff_1_0 -> null	k_Teff_death_peri * Peri.Teff_1_0	Decay of effector T cells in peripheral
66	null -> LN.nT_CD4	k_nT_entry*Cent.nT_CD4*LN	naive CD4 T cell entry to the LN
67	LN.nT_CD4 -> null	k_nT_exit*LN.nT_CD4	naive CD4 T cell exit or decay in LN
68	LN.nT_CD4 -> LN.aTreg_CD4	k_nTCD4_APC*n_clone_Treg*(LN.nT_CD4/nT_CD4_diver)*(n_sites_APC*LN.APC/(n_sites_APC*LN.APC+LN.nT_CD4/nT_CD4_diver))*(mAPC_Surf.cpt_M/n_clone_Treg/(mAPC_Surf.cpt_M/n_clone_Treg+K_p_M))	Regulatory activation of naive CD4 T cell by APCs
69	LN.aTreg_CD4 -> null	k_aTreg_prolif/n_Treg_prolif_IL2 *LN.aTreg_CD4	Proliferation of activated Treg
70	null -> LN.Treg	k_aTreg_prolif/n_Treg_prolif_IL2 *2^n_Treg_prolif_IL2*LN.aTreg_CD4	Proliferation of activated Treg
71	LN.Treg -> null	k_Treg_death*LN.Treg	Decay of Tregs in LN
72	LN.Treg -> Cent.Treg	k_Treg_egress*LN.Treg	Egress of Tregs to blood
73	Cent.Treg -> null	k_Treg_death*Cent.Treg	Decay of Tregs in blood
74	null -> Cent.Treg	k_Treg_death*nTreg_basal	Basal thymic output of nTregs
75	Cent.Treg -> Tum.Treg	k_Treg_transmig * S_adhesion * Cent.Treg * Tum*Tum.C1/K_C_max*f_vol_BV/Cent	Treg entry through tumor blood vessels
76	Tum.Treg -> null	k_Treg_death*Tum.Treg	decay of Tregs in Tumor
77	Cent.Treg -> Peri.Treg	k_Treg_transmig * S_adhesion_peri * Cent.Treg * Peri *f_vol_BV/Cent	Treg entry through peripheral blood vessels
78	Peri.Treg -> Cent.Treg	k_Treg_exit * Peri.Treg	Treg exiting from periphery
79	Peri.Treg -> null	k_Treg_death * Peri.Treg	decay of Treg in periphery
80	Tum.Teff_1_0 -> Tum.Teff_exhausted	k_Teff_inhibBy_Treg*Tum.Teff_1_0 *(Tum.Treg/(Tum.C1+T_all_Tum))*(1+(((Tum.C1_PDL1_Teff_PD1+Tum.C1_PDL2_Teff_PD1)/K_C1_PDLX_Teff_PD1)^n_PD1_PDLX/(((Tum.C1_PDL1_Teff_PD1+Tum.C1_PDL2_Teff_PD1)/K_C1_PDLX_Teff_PD1)^n_PD1_PDLX+1)))	Inhibition and decay of effector T cells by Tregs in Tumor
81	Tum.Teff_PD1_syn + Tum.C1_PDL1_syn <-> Tum.C1_PDL1_Teff_PD1	k_on_PD1_PDL1*(Tum.Teff_PD1_syn)*(Tum.C1_PDL1_syn)/A_syn - k_off_PD1_PDL1*Tum.C1_PDL1_Teff_PD1	Binding and unbinding of PD1 PDL1 in synapse
82	Tum.Teff_PD1_syn + Tum.C1_PDL2_syn <-> Tum.C1_PDL2_Teff_PD1	k_on_PD1_PDL2*(Tum.Teff_PD1_syn)*(Tum.C1_PDL2_syn)/A_syn - k_off_PD1_PDL2*Tum.C1_PDL2_Teff_PD1	Binding and unbinding of PD1 PDL2 in synapse
83	Tum.Teff_PD1 <-> Tum.Teff_PD1_Nivo	k_on_Nivo*(Tum.Teff_PD1 *Tum.Nivo/f_vol_tum) - k_off_Nivo*Tum.Teff_PD1_Nivo	Binding and unbinding of PD1 to Nivo on cell surface
84	Tum.Teff_PD1_syn <-> Tum.Teff_PD1_Nivo_syn	k_on1_Nivo*(Tum.Teff_PD1_syn*Tum.Nivo/f_vol_tum) - k_off1_Nivo*Tum.Teff_PD1_Nivo_syn	Binding and unbinding of PD1 to Nivo in synapse
85	Tum.Teff_PD1_Nivo_syn + Tum.Teff_PD1_syn <-> Tum.Teff_PD1_Nivo_PD1_syn	k_on2_Nivo*(Tum.Teff_PD1_Nivo_syn*Tum.Teff_PD1_syn) - k_off2_Nivo*Tum.Teff_PD1_Nivo_PD1_syn	Cross-binding and unbinding of second PD1 to PD1-Nivo in synapse
86	null -> Cent.Nivo	k_infus_Nivo/f_vol_cent_Nivo	Nivo infusion
87	Cent.Nivo -> null	cl_Nivo*Cent.Nivo	Nivo clearance from central compartment
88	Cent.Nivo <-> Peri.Nivo	perm_CP_Ab*P_ratio_Nivo*S_CP*Peri*Cent.Nivo/f_vol_cent_Nivo - perm_CP_Ab*P_ratio_Nivo*S_CP*Peri*Peri.Nivo/f_vol_peri_Nivo	Nivo transport to peripheral compartment
89	Cent.Nivo <-> Tum.Nivo	perm_CT_Ab*S_CT*Tum*Cent.Nivo/f_vol_cent_Nivo - perm_CT_Ab*S_CT*Tum*Tum.Nivo/f_vol_tum	Nivo transport to tumor compartment
90	Cent.Nivo <-> LN.Nivo	perm_CL_Ab*P_ratio_Nivo*S_CL*LN*Cent.Nivo/f_vol_cent_Nivo - perm_CL_Ab*P_ratio_Nivo*S_CL*LN*LN.Nivo/f_vol_LN	Nivo transport to LN compartment
91	Tum.Nivo -> LN.Nivo	Q_TL*Tum*Tum.Nivo/f_vol_tum	Nivo lymph-mediated transport from tumor to LN
92	LN.Nivo -> Cent.Nivo	Q_TL*Tum*LN.Nivo/f_vol_LN	Nivo lymph-mediated transport from LN to central

## Sheet: Rules
Cent = vol_cent	repeatedAssignment	Set the volume of the central compartment
Peri = vol_peri	repeatedAssignment	Set the volume of the peripheral compartment
Tum = vol_tum_max	repeatedAssignment	Set the volume of the tumor compartment
LN = vol_LN	repeatedAssignment	Set the volume of the lymph node compartment
mAPC_Surf.cpt_M = AvogadroN*(mAPC_Surf.cpt_M1)	repeatedAssignment	summing competing peptide on all the MHCs
mAPC_Surf.p1_0_M = AvogadroN*(mAPC_Surf.p1_0_M1)	repeatedAssignment	Number of peptides on the MHCs
pat_volume = pat_weight/pat_density	initialAssignment	Calculates patient volume based on the mass and average density of human
vol_LN = vol_LN_single*nLN	initialAssignment	assigns LN compartment volume based on number of LNs and volume of a single LN
vol_peri = pat_weight*f_w_peri	initialAssignment	assigns peripheral volume based on patient volume
vol_tum_app = (vol_T*T_all_Tum + vol_C*Tum.C1 + vol_APC*(Tum.APC+Tum.mAPC))/(1-f_vol_tum)	repeatedAssignment	Assigns tumor apparent volume based on the number of cells in it
D_tum_app = (vol_tum_app/(pi/6))^(1/3)	repeatedAssignment	Assigns tumor apparent diameter based on apparent volume
D_tum_app_0 = (vol_tum_app/(pi/6))^(1/3)	initialAssignment	Assigns initial tumor apparent diameter based on apparent volume
D_tum_app_percent = D_tum_app/D_tum_app_0*100	repeatedAssignment	Assigns percent of initial tumor apparent diameter
vol_C = 3.1415/6*D_C^3 /cell	initialAssignment	Assigns volume of cancer cell based on cell diameter
vol_T = 3.1415/6*D_T^3 /cell	initialAssignment	Assigns volume of T cell based on cell diameter
vol_APC = 3.1415/6*D_APC^3 /cell	initialAssignment	Assigns volume of APC based on cell diameter
A_C = 3.1415*D_C^2	initialAssignment	Assigns area of cancer cells based on cell diameter
A_T = 3.1415*D_T^2	initialAssignment	Assigns area of T cell based on cell diameter
A_APC = 3.1415*D_APC^2	initialAssignment	Assigns area of APC based on cell diameter
Tum.C1 = vol_tum/vol_C*(1-f_vol_tum)	initialAssignment	Assigns initial number of cancer cells based on the initial tumor volume (Calculated)
K_C_max = vol_tum_max/vol_C*(1-f_vol_tum)	initialAssignment	Assigns maximum number of cancer cells in the tumor when tumor at its maximum diameter
k_off_Nivo = Kd_Nivo*k_on_Nivo	repeatedAssignment	Calculates off rate based on affinity and on rate. On rate usually depends on how easily the molecules meet to interact and bind, but off rates vary mainly due to the binding strength, hence we keep on rate constant and change off rate based on the affinity
dose_Nivo = pat_weight*dose_mg_Nivo/MW_Nivo	initialAssignment	converts mg/kg dose to moles for the patient
k_on1_Nivo = 2*k_on_Nivo	repeatedAssignment	Calculates on rate based on Harms 2014 (PMID: 23872324) (Calculated)
k_off1_Nivo = k_off_Nivo	repeatedAssignment	Calculates off rate based on Harms 2014 (PMID: 23872324) (Calculated)
k_on2_Nivo = Ki*k_on_Nivo/(A_syn*d_syn*AvogadroN)	repeatedAssignment	Calculates off rate based on Harms 2014 (PMID: 23872324) (Calculated)
k_off2_Nivo = 2*k_off_Nivo	repeatedAssignment	Calculates off rate based on Harms 2014 (PMID: 23872324) (Calculated)
t_on_Nivo = t_init_Nivo	initialAssignment	sets the time to turn on the dosing for the first dose.
t_off_Nivo = t_init_Nivo+t_infus_Nivo	initialAssignment	sets the time to turn off the dosing for the first dose.
Tum.Teff_PD1 = Teff_PD1_tot	initialAssignment	Sets total number of PD-1 molecules on effector T cells in the tumor
Tum.C1_PDL1 = C1_PDL1_tot	initialAssignment	Sets total number of PD-L1 molecules on cancer cells in the tumor
Tum.C1_PDL2 = C1_PDL2_tot	initialAssignment	Sets total number of PD-L2 molecules on cancer cells in the tumor
Tum.Teff_PD1_syn = Tum.Teff_PD1*A_syn/A_T	initialAssignment	Sets number of PD-1 molecules in the synapse between effector T cell and cancer cell in the tumor
Tum.C1_PDL1_syn = Tum.C1_PDL1*A_syn/A_C	initialAssignment	Sets number of PD-L1 molecules in the synapse between cancer cell and effector T cell in the tumor
Tum.C1_PDL2_syn = Tum.C1_PDL2*A_syn/A_C	initialAssignment	Sets number of PD-L2 molecules in the synapse between cancer cell and effector T cell in the tumor
Tum.Teff_PD1_Nivo_syn = Tum.Teff_PD1_Nivo*A_syn/A_T	initialAssignment	Sets total number of Nivo-bound PD-1 molecules on effector T cells in the tumor
k_off_PD1_PDL1 = Kd_PD1_PDL1*k_on_PD1_PDL1	repeatedAssignment	Calculates off rate based on affinity and on rate. On rate usually depends on how easily the molecules meet to interact and bind, but off rates vary mainly due to the binding strength, hence we keep on rate constant and change off rate based on the affinity
k_off_PD1_PDL2 = Kd_PD1_PDL2*k_on_PD1_PDL2	repeatedAssignment	Calculates off rate based on affinity and on rate. On rate usually depends on how easily the molecules meet to interact and bind, but off rates vary mainly due to the binding strength, hence we keep on rate constant and change off rate based on the affinity
k_off_p1_0_M1 = Kd_p1_0_M1*k_on_p1_0_M1	repeatedAssignment	Calculates off rate based on affinity and on rate. On rate usually depends on how easily the molecules meet to interact and bind, but off rates vary mainly due to the binding strength, hence we keep on rate constant and change off rate based on the affinity
k_off_cpt_M1 = Kd_cpt_M1*k_on_cpt_M1	repeatedAssignment	Calculates off rate based on affinity and on rate. On rate usually depends on how easily the molecules meet to interact and bind, but off rates vary mainly due to the binding strength, hence we keep on rate constant and change off rate based on the affinity
Cent.nT_CD8 = nT_CD8_dens*Cent	repeatedAssignment	Calculates total number of naive CD8 T cells in the blood
Cent.nT_CD4 = nT_CD4_dens*Cent	repeatedAssignment	Calculates total number of naive CD4 T cells in the blood
S_adhesion = S_adhesion_tot*Tum*Tum.C1/K_C_max	repeatedAssignment	Calculates total number of adhesion site density on tumor vasculature
S_adhesion_peri = S_adhesion_peri_tot*Peri	repeatedAssignment	Calculates total number of adhesion site density on tumor vasculature
T_all_Cent = Cent.nT_CD8 + Cent.Teff_1_0	repeatedAssignment	Calculates total number of CD8 T cells in blood
T_all_Tum = Tum.Teff_1_0 + Tum.Treg	repeatedAssignment	Calculates total number of T cells in the tumor
clonality = 1 + ( n_clone_p1_0*(Cent.Teff_1_0/n_clone_p1_0/T_all_Cent)*log2(Cent.Teff_1_0/n_clone_p1_0/T_all_Cent) + nT_CD8_diver*(Cent.nT_CD8/nT_CD8_diver/T_all_Cent)*log2(Cent.nT_CD8/nT_CD8_diver/T_all_Cent) )/(log2(nT_CD8_diver+n_clone_p1_0))	repeatedAssignment	Calculates T cell clonality
n_aT_prolif_TCR = n_aT_prolif_TCR0	repeatedAssignment	Calculates number of division density of T cells based on TCR signal
n_aT_prolif_IL2 = n_aT_prolif_IL20*(LN.IL2/f_vol_LN)/((LN.IL2/f_vol_LN)+K_IL2_Teff)+.001	repeatedAssignment	Calculates number of division density of T cells based on IL2 signal
n_aT_prolif_Coestim = n_aT_prolif_Coestim0	repeatedAssignment	Calculates number of division density of T cells based on coestimulation signal
n_aT_prolif = n_aT_prolif_TCR + n_aT_prolif_IL2 + n_aT_prolif_Coestim	repeatedAssignment	Calculates number of division density of T cells based on all the signals
n_Treg_prolif_IL2 = n_aT_prolif_IL20*(LN.IL2/f_vol_LN)/((LN.IL2/f_vol_LN)+K_IL2_Treg)	repeatedAssignment	Assigns tumor apparent diameter based on apparent volume
Teff2TregRatio = Tum.Teff_1_0/Tum.Treg	repeatedAssignment

## Sheet: Events
1	(Tum.C1<=C1_min)	Tum.C1 = 0*cell	Makes sure C1 does not go to zero that can cause singularity
2	(Tum.C1<=C1_min)	C_presence = 0	Makes sure C1 does not go to zero that can cause singularity
3	(time>t_resection)	Tum.C1 = C1_resection	Assigns the number of cancer cells, Teff and Treg in the remaining tumor after resection
		Tum.Teff_1_0 = Teff_resection
		Tum.Treg = Treg_resection
4	(time>=t_on_Nivo)&&(count_dose_Nivo<n_dose_Nivo)	t_on_Nivo = t_on_Nivo+t_inter_Nivo	Calculates the next time for turning the dose on and adds to the dose counter
		count_dose_Nivo = count_dose_Nivo+1
5	(time>t_off_Nivo)&&(count_dose_Nivo<n_dose_Nivo)	t_off_Nivo = t_off_Nivo+t_inter_Nivo	Calculates the next time for turning the dose off
6	(time>=t_on_Nivo)&&(time<t_off_Nivo)	k_infus_Nivo = dose_Nivo/t_infus_Nivo	Turns on the infusion based on the total dose and time of infusion
7	(time>=t_off_Nivo)	k_infus_Nivo = k_infus_Nivo*0	Turns off the infusion
