# Supplementary material for: A Computational Model of Neoadjuvant PD-1 Inhibition in Non-Small Cell Lung Cancer
Source: AAPS J. 2019 Jun 24;21(5):79. doi: 10.1208/s12248-019-0350-x (PMC6591205; doi:10.1208/s12248-019-0350-x)
Supplement: Supplementary file 3 — (XML 244 kb) [file 12248_2019_350_MOESM3_ESM.xml]

<?xml version="1.0" encoding="UTF-8"?>
<sbml level="2" version="4" xmlns="http://www.sbml.org/sbml/level2/version4">
  <annotation>
    <SimBiology xmlns="http://www.mathworks.com">
      <Version Major="5" Minor="8" Point="1"/>
    </SimBiology>
  </annotation>
  <model id="mw46a49398_4649_4f05_9e79_f905fd41bf3d" name="IO_v2_00">
    <listOfUnitDefinitions>
      <unitDefinition id="MWBUILTINUNIT_liter" name="liter">
        <listOfUnits>
          <unit kind="metre" exponent="3"/>
          <unit kind="dimensionless" multiplier="0.001"/>
        </listOfUnits>
      </unitDefinition>
      <unitDefinition id="MWDERIVEDUNIT_micrometer___2" name="micrometer^2">
        <listOfUnits>
          <unit kind="metre" exponent="2"/>
          <unit kind="dimensionless" multiplier="1e-12"/>
        </listOfUnits>
      </unitDefinition>
      <unitDefinition id="MWUSERUNIT_cell" name="cell">
        <listOfUnits>
          <unit kind="mole" exponent="1" multiplier="1.66053872801495e-24"/>
        </listOfUnits>
      </unitDefinition>
      <unitDefinition id="MWBUILTINUNIT_molecule" name="molecule">
        <listOfUnits>
          <unit kind="mole" exponent="1" multiplier="1.66053872801495e-24"/>
        </listOfUnits>
      </unitDefinition>
      <unitDefinition id="MWDERIVEDUNIT_molecule__mole" name="molecule/mole">
        <listOfUnits>
          <unit kind="dimensionless" exponent="1" multiplier="1.66053872801495e-24"/>
        </listOfUnits>
      </unitDefinition>
      <unitDefinition id="MWDERIVEDUNIT_kilogram__liter" name="kilogram/liter">
        <listOfUnits>
          <unit kind="gram" exponent="1"/>
          <unit kind="metre" exponent="-3"/>
          <unit kind="dimensionless" multiplier="1000000"/>
        </listOfUnits>
      </unitDefinition>
      <unitDefinition id="MWDERIVEDUNIT_liter__kilogram" name="liter/kilogram">
        <listOfUnits>
          <unit kind="gram" exponent="-1"/>
          <unit kind="metre" exponent="3"/>
          <unit kind="dimensionless" multiplier="1e-06"/>
        </listOfUnits>
      </unitDefinition>
      <unitDefinition id="MWBUILTINPREFIX_milli_MWBUILTINUNIT_liter" name="milliliter">
        <listOfUnits>
          <unit kind="metre" exponent="3"/>
          <unit kind="dimensionless" multiplier="1e-06"/>
        </listOfUnits>
      </unitDefinition>
      <unitDefinition id="MWBUILTINPREFIX_milli_MWBUILTINUNIT_meter" name="millimeter">
        <listOfUnits>
          <unit kind="metre" exponent="1" multiplier="0.001"/>
        </listOfUnits>
      </unitDefinition>
      <unitDefinition id="MWBUILTINPREFIX_micro_MWBUILTINUNIT_meter" name="micrometer">
        <listOfUnits>
          <unit kind="metre" exponent="1" multiplier="1e-06"/>
        </listOfUnits>
      </unitDefinition>
      <unitDefinition id="MWDERIVEDUNIT_liter__cell" name="liter/cell">
        <listOfUnits>
          <unit kind="metre" exponent="3"/>
          <unit kind="mole" exponent="-1"/>
          <unit kind="dimensionless" multiplier="6.02214199e+20"/>
        </listOfUnits>
      </unitDefinition>
      <unitDefinition id="MWBUILTINUNIT_meter" name="meter">
        <listOfUnits>
          <unit kind="metre" exponent="1" multiplier="1"/>
        </listOfUnits>
      </unitDefinition>
      <unitDefinition id="MWDERIVEDUNIT_1__day" name="1/day">
        <listOfUnits>
          <unit kind="second" exponent="-1"/>
          <unit kind="dimensionless" multiplier="1.15740740740741e-05"/>
        </listOfUnits>
      </unitDefinition>
      <unitDefinition id="MWDERIVEDUNIT_mole__cell" name="mole/cell">
        <listOfUnits>
          <unit kind="dimensionless" exponent="1" multiplier="6.02214199e+23"/>
        </listOfUnits>
      </unitDefinition>
      <unitDefinition id="MWBUILTINUNIT_day" name="day">
        <listOfUnits>
          <unit kind="second" exponent="1" multiplier="86400"/>
        </listOfUnits>
      </unitDefinition>
      <unitDefinition id="MWDERIVEDUNIT_centimeter__second" name="centimeter/second">
        <listOfUnits>
          <unit kind="metre" exponent="1"/>
          <unit kind="second" exponent="-1"/>
          <unit kind="dimensionless" multiplier="0.01"/>
        </listOfUnits>
      </unitDefinition>
      <unitDefinition id="MWDERIVEDUNIT_centimeter___2__liter" name="(centimeter^2)/liter">
        <listOfUnits>
          <unit kind="metre" exponent="-1"/>
          <unit kind="dimensionless" multiplier="0.1"/>
        </listOfUnits>
      </unitDefinition>
      <unitDefinition id="MWDERIVEDUNIT_1__minute" name="1/minute">
        <listOfUnits>
          <unit kind="second" exponent="-1"/>
          <unit kind="dimensionless" multiplier="0.0166666666666667"/>
        </listOfUnits>
      </unitDefinition>
      <unitDefinition id="MWBUILTINPREFIX_nano_MWBUILTINUNIT_molarity" name="nanomolarity">
        <listOfUnits>
          <unit kind="metre" exponent="-3"/>
          <unit kind="mole" exponent="1"/>
          <unit kind="dimensionless" multiplier="1e-06"/>
        </listOfUnits>
      </unitDefinition>
      <unitDefinition id="MWDERIVEDUNIT_1__molarity_second" name="1/(molarity*second)">
        <listOfUnits>
          <unit kind="metre" exponent="3"/>
          <unit kind="mole" exponent="-1"/>
          <unit kind="second" exponent="-1"/>
          <unit kind="dimensionless" multiplier="0.001"/>
        </listOfUnits>
      </unitDefinition>
      <unitDefinition id="MWDERIVEDUNIT_1__second" name="1/second">
        <listOfUnits>
          <unit kind="second" exponent="-1"/>
          <unit kind="dimensionless" multiplier="1"/>
        </listOfUnits>
      </unitDefinition>
      <unitDefinition id="MWDERIVEDUNIT_milligram__mole" name="milligram/mole">
        <listOfUnits>
          <unit kind="gram" exponent="1"/>
          <unit kind="mole" exponent="-1"/>
          <unit kind="dimensionless" multiplier="0.001"/>
        </listOfUnits>
      </unitDefinition>
      <unitDefinition id="MWDERIVEDUNIT_milligram__kilogram" name="milligram/kilogram">
        <listOfUnits>
          <unit kind="dimensionless" exponent="1" multiplier="1e-06"/>
        </listOfUnits>
      </unitDefinition>
      <unitDefinition id="MWDERIVEDUNIT_1__molecule_second" name="1/(molecule*second)">
        <listOfUnits>
          <unit kind="mole" exponent="-1"/>
          <unit kind="second" exponent="-1"/>
          <unit kind="dimensionless" multiplier="6.02214199e+23"/>
        </listOfUnits>
      </unitDefinition>
      <unitDefinition id="MWBUILTINUNIT_hour" name="hour">
        <listOfUnits>
          <unit kind="second" exponent="1" multiplier="3600"/>
        </listOfUnits>
      </unitDefinition>
      <unitDefinition id="MWDERIVEDUNIT_mole__hour" name="mole/hour">
        <listOfUnits>
          <unit kind="mole" exponent="1"/>
          <unit kind="second" exponent="-1"/>
          <unit kind="dimensionless" multiplier="0.000277777777777778"/>
        </listOfUnits>
      </unitDefinition>
      <unitDefinition id="MWDERIVEDUNIT_molecule__micrometer___2" name="molecule/(micrometer^2)">
        <listOfUnits>
          <unit kind="metre" exponent="-2"/>
          <unit kind="mole" exponent="1"/>
          <unit kind="dimensionless" multiplier="1.66053872801495e-12"/>
        </listOfUnits>
      </unitDefinition>
      <unitDefinition id="MWDERIVEDUNIT_1__molecule__micrometer___2_second" name="1/(molecule/(micrometer^2)*second)">
        <listOfUnits>
          <unit kind="metre" exponent="2"/>
          <unit kind="mole" exponent="-1"/>
          <unit kind="second" exponent="-1"/>
          <unit kind="dimensionless" multiplier="602214199000"/>
        </listOfUnits>
      </unitDefinition>
      <unitDefinition id="MWDERIVEDUNIT_1__molarity_day" name="1/(molarity*day)">
        <listOfUnits>
          <unit kind="metre" exponent="3"/>
          <unit kind="mole" exponent="-1"/>
          <unit kind="second" exponent="-1"/>
          <unit kind="dimensionless" multiplier="1.15740740740741e-08"/>
        </listOfUnits>
      </unitDefinition>
      <unitDefinition id="MWDERIVEDUNIT_cell__milliliter" name="cell/milliliter">
        <listOfUnits>
          <unit kind="metre" exponent="-3"/>
          <unit kind="mole" exponent="1"/>
          <unit kind="dimensionless" multiplier="1.66053872801495e-18"/>
        </listOfUnits>
      </unitDefinition>
      <unitDefinition id="MWBUILTINUNIT_molarity" name="molarity">
        <listOfUnits>
          <unit kind="metre" exponent="-3"/>
          <unit kind="mole" exponent="1"/>
          <unit kind="dimensionless" multiplier="1000"/>
        </listOfUnits>
      </unitDefinition>
      <unitDefinition id="MWBUILTINPREFIX_micro_MWBUILTINUNIT_molarity" name="micromolarity">
        <listOfUnits>
          <unit kind="metre" exponent="-3"/>
          <unit kind="mole" exponent="1"/>
          <unit kind="dimensionless" multiplier="0.001"/>
        </listOfUnits>
      </unitDefinition>
      <unitDefinition id="MWDERIVEDUNIT_1__day__milliliter" name="1/day/milliliter">
        <listOfUnits>
          <unit kind="metre" exponent="-3"/>
          <unit kind="second" exponent="-1"/>
          <unit kind="dimensionless" multiplier="11.5740740740741"/>
        </listOfUnits>
      </unitDefinition>
      <unitDefinition id="MWDERIVEDUNIT_1__hour" name="1/hour">
        <listOfUnits>
          <unit kind="second" exponent="-1"/>
          <unit kind="dimensionless" multiplier="0.000277777777777778"/>
        </listOfUnits>
      </unitDefinition>
      <unitDefinition id="MWDERIVEDUNIT_1__minute__cell" name="1/minute/cell">
        <listOfUnits>
          <unit kind="mole" exponent="-1"/>
          <unit kind="second" exponent="-1"/>
          <unit kind="dimensionless" multiplier="1.00369033166667e+22"/>
        </listOfUnits>
      </unitDefinition>
      <unitDefinition id="MWDERIVEDUNIT_cell__centimeter___3" name="cell/(centimeter)^3">
        <listOfUnits>
          <unit kind="metre" exponent="-3"/>
          <unit kind="mole" exponent="1"/>
          <unit kind="dimensionless" multiplier="1.66053872801495e-18"/>
        </listOfUnits>
      </unitDefinition>
      <unitDefinition id="MWDERIVEDUNIT_nanomole__cell_hour" name="nanomole/(cell*hour)">
        <listOfUnits>
          <unit kind="second" exponent="-1"/>
          <unit kind="dimensionless" multiplier="167281721944.444"/>
        </listOfUnits>
      </unitDefinition>
    </listOfUnitDefinitions>
    <listOfCompartments>
      <compartment id="mw2a1fb56a_bf26_44f4_87f2_bb5f920998df" name="Cent" spatialDimensions="3" size="6" units="MWBUILTINUNIT_liter" constant="false">
        <notes>
          <body xmlns="http://www.w3.org/1999/xhtml">Central comparment </body>
        </notes>
      </compartment>
      <compartment id="mw17e3ae7c_5c13_4aef_bb36_5ae9557d531b" name="Peri" spatialDimensions="3" size="62.24" units="MWBUILTINUNIT_liter" constant="false">
        <notes>
          <body xmlns="http://www.w3.org/1999/xhtml">Peripheral comparment </body>
        </notes>
      </compartment>
      <compartment id="mw1b65d56c_54cb_42a9_a010_0359d25ed573" name="Tum" spatialDimensions="3" size="1" units="MWBUILTINUNIT_liter" constant="false">
        <notes>
          <body xmlns="http://www.w3.org/1999/xhtml">Tumor comparment </body>
        </notes>
      </compartment>
      <compartment id="mwd4848a47_3e6b_4d61_a61a_b7903ee78864" name="LN" spatialDimensions="3" size="0.021" units="MWBUILTINUNIT_liter" constant="false">
        <notes>
          <body xmlns="http://www.w3.org/1999/xhtml">Lymph node (LN) comparment </body>
        </notes>
      </compartment>
      <compartment id="mwe9254256_3b91_4192_b9e3_7753526c09c8" name="mAPC_Endo" spatialDimensions="3" size="4e-16" units="MWBUILTINUNIT_liter" constant="true">
        <notes>
          <body xmlns="http://www.w3.org/1999/xhtml">Endosomic comparment of mature antigen-presenting cell (mAPC)</body>
        </notes>
      </compartment>
      <compartment id="mw8206551f_afae_4be9_be2e_5655366de25e" name="mAPC_Surf" spatialDimensions="2" size="262.4" units="MWDERIVEDUNIT_micrometer___2" constant="true">
        <notes>
          <body xmlns="http://www.w3.org/1999/xhtml">Surface comparment of mAPC</body>
        </notes>
      </compartment>
    </listOfCompartments>
    <listOfSpecies>
      <species id="mw40acd569_6952_4ea8_adaa_232b63aab060" name="Nivo" compartment="mw2a1fb56a_bf26_44f4_87f2_bb5f920998df" initialConcentration="0" substanceUnits="mole" hasOnlySubstanceUnits="false" boundaryCondition="false" constant="false">
        <notes>
          <body xmlns="http://www.w3.org/1999/xhtml">Nivolumab concentration in the central compartment</body>
        </notes>
        <annotation>
          <SimBiology xmlns="http://www.mathworks.com">
            <Unit Numerator="mole" Denominator="liter"/>
          </SimBiology>
        </annotation>
      </species>
      <species id="mw5391b356_bbd4_40f4_82d9_d7d642d4c83c" name="nT_CD8" compartment="mw2a1fb56a_bf26_44f4_87f2_bb5f920998df" initialAmount="3030000000" substanceUnits="MWUSERUNIT_cell" hasOnlySubstanceUnits="true" boundaryCondition="false" constant="false">
        <notes>
          <body xmlns="http://www.w3.org/1999/xhtml">Number of naive CD8 T cells in the blood</body>
        </notes>
      </species>
      <species id="mwa0e02e7a_bff4_4070_9618_bc477408f331" name="nT_CD4" compartment="mw2a1fb56a_bf26_44f4_87f2_bb5f920998df" initialAmount="5160000000" substanceUnits="MWUSERUNIT_cell" hasOnlySubstanceUnits="true" boundaryCondition="false" constant="false">
        <notes>
          <body xmlns="http://www.w3.org/1999/xhtml">Number of naive CD4 T cells in the blood</body>
        </notes>
      </species>
      <species id="mwd1e03d35_d6a1_4846_85da_094a1f476486" name="Treg" compartment="mw2a1fb56a_bf26_44f4_87f2_bb5f920998df" initialAmount="156554718.166746" substanceUnits="MWUSERUNIT_cell" hasOnlySubstanceUnits="true" boundaryCondition="false" constant="false">
        <notes>
          <body xmlns="http://www.w3.org/1999/xhtml">Number of Tregs in the blood</body>
        </notes>
      </species>
      <species id="mw68ac454b_5fd7_44ba_adfc_6c7f03e8ffd5" name="Teff_1_0" compartment="mw2a1fb56a_bf26_44f4_87f2_bb5f920998df" initialAmount="4311733060.20121" substanceUnits="MWUSERUNIT_cell" hasOnlySubstanceUnits="true" boundaryCondition="false" constant="false">
        <notes>
          <body xmlns="http://www.w3.org/1999/xhtml">Number of Teff reactive to cancer cells in the blood</body>
        </notes>
      </species>
      <species id="mw7e7f98a5_ce02_456e_b9f9_48c045b634af" name="Nivo" compartment="mw17e3ae7c_5c13_4aef_bb36_5ae9557d531b" initialConcentration="0" substanceUnits="mole" hasOnlySubstanceUnits="false" boundaryCondition="false" constant="false">
        <notes>
          <body xmlns="http://www.w3.org/1999/xhtml">Nivolumab concentration in the peripheral compartment</body>
        </notes>
        <annotation>
          <SimBiology xmlns="http://www.mathworks.com">
            <Unit Numerator="mole" Denominator="liter"/>
          </SimBiology>
        </annotation>
      </species>
      <species id="mwcb9d6b80_4be6_4931_90b4_e6d2d105f808" name="Treg" compartment="mw17e3ae7c_5c13_4aef_bb36_5ae9557d531b" initialAmount="263524042189.706" substanceUnits="MWUSERUNIT_cell" hasOnlySubstanceUnits="true" boundaryCondition="false" constant="false">
        <notes>
          <body xmlns="http://www.w3.org/1999/xhtml">Number of Tregs in the peripheral</body>
        </notes>
      </species>
      <species id="mw8b76946c_fdc8_4e73_8049_b3090ced64f8" name="Teff_1_0" compartment="mw17e3ae7c_5c13_4aef_bb36_5ae9557d531b" initialAmount="2658717903203.24" substanceUnits="MWUSERUNIT_cell" hasOnlySubstanceUnits="true" boundaryCondition="false" constant="false">
        <notes>
          <body xmlns="http://www.w3.org/1999/xhtml">Number of Teff reactive to cancer cells in the peripheral</body>
        </notes>
      </species>
      <species id="mwc7167671_f2f6_433f_812d_46434c9df7b7" name="Nivo" compartment="mw1b65d56c_54cb_42a9_a010_0359d25ed573" initialConcentration="0" substanceUnits="mole" hasOnlySubstanceUnits="false" boundaryCondition="false" constant="false">
        <notes>
          <body xmlns="http://www.w3.org/1999/xhtml">Nivolumab concentration in the tumor compartment</body>
        </notes>
        <annotation>
          <SimBiology xmlns="http://www.mathworks.com">
            <Unit Numerator="mole" Denominator="liter"/>
          </SimBiology>
        </annotation>
      </species>
      <species id="mw4a12eab8_1b3a_4a94_bae0_56a921ab1a84" name="C1" compartment="mw1b65d56c_54cb_42a9_a010_0359d25ed573" initialAmount="7810902573.53141" substanceUnits="MWUSERUNIT_cell" hasOnlySubstanceUnits="true" boundaryCondition="false" constant="false">
        <notes>
          <body xmlns="http://www.w3.org/1999/xhtml">Cancer cell clone i</body>
        </notes>
      </species>
      <species id="mwfa37b1fd_7fd2_48e0_ac1d_013df4d8cc83" name="Cp" compartment="mw1b65d56c_54cb_42a9_a010_0359d25ed573" initialConcentration="8.85971912301886e-10" substanceUnits="mole" hasOnlySubstanceUnits="false" boundaryCondition="false" constant="false">
        <notes>
          <body xmlns="http://www.w3.org/1999/xhtml">Concentration of competing proteins in tumor extracelullar space</body>
        </notes>
        <annotation>
          <SimBiology xmlns="http://www.mathworks.com">
            <Unit Numerator="mole" Denominator="liter"/>
          </SimBiology>
        </annotation>
      </species>
      <species id="mwe72b47bb_ebab_475c_9bbc_ae1d71753db7" name="DAMP" compartment="mw1b65d56c_54cb_42a9_a010_0359d25ed573" initialConcentration="1e-12" substanceUnits="mole" hasOnlySubstanceUnits="false" boundaryCondition="false" constant="false">
        <notes>
          <body xmlns="http://www.w3.org/1999/xhtml">Concentration of damage-associated molecular patterns proteins in tumor extracelullar space</body>
        </notes>
        <annotation>
          <SimBiology xmlns="http://www.mathworks.com">
            <Unit Numerator="mole" Denominator="liter"/>
          </SimBiology>
        </annotation>
      </species>
      <species id="mw7d23c5b2_27b0_4721_93f1_fac1251c3d36" name="APC" compartment="mw1b65d56c_54cb_42a9_a010_0359d25ed573" initialAmount="367090.835831537" substanceUnits="MWUSERUNIT_cell" hasOnlySubstanceUnits="true" boundaryCondition="false" constant="false">
        <notes>
          <body xmlns="http://www.w3.org/1999/xhtml">number of immature APC in the tumor</body>
        </notes>
      </species>
      <species id="mwc56cfd40_8669_416a_b82d_f38ee635a6b0" name="mAPC" compartment="mw1b65d56c_54cb_42a9_a010_0359d25ed573" initialAmount="69082.3405031211" substanceUnits="MWUSERUNIT_cell" hasOnlySubstanceUnits="true" boundaryCondition="false" constant="false">
        <notes>
          <body xmlns="http://www.w3.org/1999/xhtml">number of mature APC in the tumor</body>
        </notes>
      </species>
      <species id="mw0be075f5_75ea_439c_a20d_8f42a9afcc23" name="Ckine_Mat" compartment="mw1b65d56c_54cb_42a9_a010_0359d25ed573" initialConcentration="1.00737302245109" substanceUnits="mole" hasOnlySubstanceUnits="false" boundaryCondition="false" constant="false">
        <notes>
          <body xmlns="http://www.w3.org/1999/xhtml">Concentration of maturation cytokines in tumor extracelullar space</body>
        </notes>
        <annotation>
          <SimBiology xmlns="http://www.mathworks.com">
            <Unit Numerator="mole" Denominator="liter"/>
          </SimBiology>
        </annotation>
      </species>
      <species id="mw9154f624_c4b9_4434_b357_17249e3dc104" name="Treg" compartment="mw1b65d56c_54cb_42a9_a010_0359d25ed573" initialAmount="12114378.4639798" substanceUnits="MWUSERUNIT_cell" hasOnlySubstanceUnits="true" boundaryCondition="false" constant="false">
        <notes>
          <body xmlns="http://www.w3.org/1999/xhtml">Number of Treg in the tumor</body>
        </notes>
      </species>
      <species id="mw9638370b_fd0a_4ad2_88ca_70f6495a19ef" name="Teff_PD1" compartment="mw1b65d56c_54cb_42a9_a010_0359d25ed573" initialAmount="60000" substanceUnits="MWBUILTINUNIT_molecule" hasOnlySubstanceUnits="true" boundaryCondition="false" constant="false">
        <notes>
          <body xmlns="http://www.w3.org/1999/xhtml">Average number of free PD1 molecules on Teff in the tumor</body>
        </notes>
      </species>
      <species id="mw78fc0fc2_d032_4e4f_84d6_b7b2bb577f12" name="Teff_PD1_syn" compartment="mw1b65d56c_54cb_42a9_a010_0359d25ed573" initialAmount="262.19602050771" substanceUnits="MWBUILTINUNIT_molecule" hasOnlySubstanceUnits="true" boundaryCondition="false" constant="false">
        <notes>
          <body xmlns="http://www.w3.org/1999/xhtml">Average number of free PD1 molecules on Teff in the synapse in the tumor</body>
        </notes>
      </species>
      <species id="mw8dee3555_67aa_4bb7_ba8f_21680ff48cc9" name="Teff_PD1_Nivo" compartment="mw1b65d56c_54cb_42a9_a010_0359d25ed573" initialAmount="0" substanceUnits="MWBUILTINUNIT_molecule" hasOnlySubstanceUnits="true" boundaryCondition="false" constant="false">
        <notes>
          <body xmlns="http://www.w3.org/1999/xhtml">Average number of Nivo-bound PD1 molecules on Teff in the tumor</body>
        </notes>
      </species>
      <species id="mwc3e0b5a3_6666_4731_acb4_e174687b77d7" name="Teff_PD1_Nivo_syn" compartment="mw1b65d56c_54cb_42a9_a010_0359d25ed573" initialAmount="0" substanceUnits="MWBUILTINUNIT_molecule" hasOnlySubstanceUnits="true" boundaryCondition="false" constant="false">
        <notes>
          <body xmlns="http://www.w3.org/1999/xhtml">Average number of Nivo-bound PD1 molecules on Teff in the synapse in the tumor</body>
        </notes>
      </species>
      <species id="mwe70f4398_9ddc_4f0e_90a8_c1d7784ab972" name="Teff_PD1_Nivo_PD1_syn" compartment="mw1b65d56c_54cb_42a9_a010_0359d25ed573" initialAmount="0" substanceUnits="MWBUILTINUNIT_molecule" hasOnlySubstanceUnits="true" boundaryCondition="false" constant="false">
        <notes>
          <body xmlns="http://www.w3.org/1999/xhtml">Average number of Nivo-bound to two PD1 molecules on Teff in the synapse in the tumor</body>
        </notes>
      </species>
      <species id="mw7b5a81a4_cca2_45d0_8094_d37660880edd" name="C1_PDL1" compartment="mw1b65d56c_54cb_42a9_a010_0359d25ed573" initialAmount="1600000" substanceUnits="MWBUILTINUNIT_molecule" hasOnlySubstanceUnits="true" boundaryCondition="false" constant="false">
        <notes>
          <body xmlns="http://www.w3.org/1999/xhtml">Average number of free PDL1 molecules on Cancer cells in the tumor</body>
        </notes>
      </species>
      <species id="mw31b5c27d_cc84_4a47_8683_7032062213aa" name="C1_PDL1_syn" compartment="mw1b65d56c_54cb_42a9_a010_0359d25ed573" initialAmount="54657.9580911016" substanceUnits="MWBUILTINUNIT_molecule" hasOnlySubstanceUnits="true" boundaryCondition="false" constant="false">
        <notes>
          <body xmlns="http://www.w3.org/1999/xhtml">Average number of free PDL1 molecules on Cancer cells in the synapse in the tumor</body>
        </notes>
      </species>
      <species id="mwa8f69f05_2ab3_4c83_9d9c_6a2be1ff2e08" name="C1_PDL2" compartment="mw1b65d56c_54cb_42a9_a010_0359d25ed573" initialAmount="104000" substanceUnits="MWBUILTINUNIT_molecule" hasOnlySubstanceUnits="true" boundaryCondition="false" constant="false">
        <notes>
          <body xmlns="http://www.w3.org/1999/xhtml">Average number of free PDL2 molecules on Cancer cells in the tumor</body>
        </notes>
      </species>
      <species id="mwa2f6caf1_3978_4de5_ae04_7446369a5584" name="C1_PDL2_syn" compartment="mw1b65d56c_54cb_42a9_a010_0359d25ed573" initialAmount="2402.5865134894" substanceUnits="MWBUILTINUNIT_molecule" hasOnlySubstanceUnits="true" boundaryCondition="false" constant="false">
        <notes>
          <body xmlns="http://www.w3.org/1999/xhtml">Average number of free PDL2 molecules on Cancer cells in the synapse in the tumor</body>
        </notes>
      </species>
      <species id="mw6891c1eb_f90b_432a_acb5_9d4b014a300e" name="C1_PDL1_Teff_PD1" compartment="mw1b65d56c_54cb_42a9_a010_0359d25ed573" initialAmount="25616.8652591235" substanceUnits="MWBUILTINUNIT_molecule" hasOnlySubstanceUnits="true" boundaryCondition="false" constant="false">
        <notes>
          <body xmlns="http://www.w3.org/1999/xhtml">Number of PDL1-PD1 complexes between T cells and cancer cells</body>
        </notes>
      </species>
      <species id="mwbf23feed_37f8_42e7_8bc6_f2461a66a5fb" name="C1_PDL2_Teff_PD1" compartment="mw1b65d56c_54cb_42a9_a010_0359d25ed573" initialAmount="3967.93035249695" substanceUnits="MWBUILTINUNIT_molecule" hasOnlySubstanceUnits="true" boundaryCondition="false" constant="false">
        <notes>
          <body xmlns="http://www.w3.org/1999/xhtml">Number of PDL2-PD1 complexes between T cells and cancer cells</body>
        </notes>
      </species>
      <species id="mwf88baaac_cc66_4991_abaa_cd39e3b7d24e" name="D1_0" compartment="mw1b65d56c_54cb_42a9_a010_0359d25ed573" initialConcentration="3.26037663727094e-10" substanceUnits="mole" hasOnlySubstanceUnits="false" boundaryCondition="false" constant="false">
        <notes>
          <body xmlns="http://www.w3.org/1999/xhtml">Total concentration of antigenic proteins from cancer cells</body>
        </notes>
        <annotation>
          <SimBiology xmlns="http://www.mathworks.com">
            <Unit Numerator="mole" Denominator="liter"/>
          </SimBiology>
        </annotation>
      </species>
      <species id="mw7a727f1f_a564_4bfa_ab65_c2255ce344ff" name="Teff_1_0" compartment="mw1b65d56c_54cb_42a9_a010_0359d25ed573" initialAmount="54406914.4223144" substanceUnits="MWUSERUNIT_cell" hasOnlySubstanceUnits="true" boundaryCondition="false" constant="false">
        <notes>
          <body xmlns="http://www.w3.org/1999/xhtml">Number of Teff reactive to cancer cells in the Tumor </body>
        </notes>
      </species>
      <species id="mw6b1e6284_c8a9_4f46_b2d4_ab47548cdb6b" name="Teff_exhausted" compartment="mw1b65d56c_54cb_42a9_a010_0359d25ed573" initialAmount="271423896.084874" substanceUnits="MWUSERUNIT_cell" hasOnlySubstanceUnits="true" boundaryCondition="false" constant="false">
        <notes>
          <body xmlns="http://www.w3.org/1999/xhtml">Number of Teff reactive to cancer cells in the Tumor </body>
        </notes>
      </species>
      <species id="mw2938eedd_5034_46a0_9df6_00805ef04f3d" name="Nivo" compartment="mwd4848a47_3e6b_4d61_a61a_b7903ee78864" initialConcentration="0" substanceUnits="mole" hasOnlySubstanceUnits="false" boundaryCondition="false" constant="false">
        <notes>
          <body xmlns="http://www.w3.org/1999/xhtml">Nivolumab concentration in the LN compartment</body>
        </notes>
        <annotation>
          <SimBiology xmlns="http://www.mathworks.com">
            <Unit Numerator="mole" Denominator="liter"/>
          </SimBiology>
        </annotation>
      </species>
      <species id="mwdb9151de_63a0_4b01_a847_043ec00fc5c4" name="APC" compartment="mwd4848a47_3e6b_4d61_a61a_b7903ee78864" initialAmount="25181185.9095644" substanceUnits="MWUSERUNIT_cell" hasOnlySubstanceUnits="true" boundaryCondition="false" constant="false">
        <notes>
          <body xmlns="http://www.w3.org/1999/xhtml">number of immature APCs in the LN</body>
        </notes>
      </species>
      <species id="mwcfca9176_6894_4ff6_9a71_b8459e27f447" name="mAPC" compartment="mwd4848a47_3e6b_4d61_a61a_b7903ee78864" initialAmount="13816455.082975" substanceUnits="MWUSERUNIT_cell" hasOnlySubstanceUnits="true" boundaryCondition="false" constant="false">
        <notes>
          <body xmlns="http://www.w3.org/1999/xhtml">number of mature APCs in the LN</body>
        </notes>
      </species>
      <species id="mw20e5a9b8_a97c_4813_afd8_aa3a236ecfff" name="nT_CD8" compartment="mwd4848a47_3e6b_4d61_a61a_b7903ee78864" initialAmount="3941314126.58701" substanceUnits="MWUSERUNIT_cell" hasOnlySubstanceUnits="true" boundaryCondition="false" constant="false">
        <notes>
          <body xmlns="http://www.w3.org/1999/xhtml">number of naive CD8 T cells in the LN</body>
        </notes>
      </species>
      <species id="mwc394a2ba_ea56_4183_9a87_e2143af1a973" name="nT_CD4" compartment="mwd4848a47_3e6b_4d61_a61a_b7903ee78864" initialAmount="6711420619.6462" substanceUnits="MWUSERUNIT_cell" hasOnlySubstanceUnits="true" boundaryCondition="false" constant="false">
        <notes>
          <body xmlns="http://www.w3.org/1999/xhtml">number of naive CD4 T cells in the LN</body>
        </notes>
      </species>
      <species id="mw3f9d7897_64f4_4af8_972b_2ee69e62523b" name="aTreg_CD4" compartment="mwd4848a47_3e6b_4d61_a61a_b7903ee78864" initialAmount="14239558.7334437" substanceUnits="MWUSERUNIT_cell" hasOnlySubstanceUnits="true" boundaryCondition="false" constant="false">
        <notes>
          <body xmlns="http://www.w3.org/1999/xhtml">number of induced and proliferating Tregs in the LN</body>
        </notes>
      </species>
      <species id="mwee4e6dd0_6938_4381_a15b_bd978cb899b7" name="Treg" compartment="mwd4848a47_3e6b_4d61_a61a_b7903ee78864" initialAmount="110417580.571675" substanceUnits="MWUSERUNIT_cell" hasOnlySubstanceUnits="true" boundaryCondition="false" constant="false">
        <notes>
          <body xmlns="http://www.w3.org/1999/xhtml">Number of Tregs in the LN</body>
        </notes>
      </species>
      <species id="mwf4a0cf98_f5e9_48ec_857a_95ee56bc946b" name="IL2" compartment="mwd4848a47_3e6b_4d61_a61a_b7903ee78864" initialConcentration="292.616437740608" substanceUnits="mole" hasOnlySubstanceUnits="false" boundaryCondition="false" constant="false">
        <notes>
          <body xmlns="http://www.w3.org/1999/xhtml">concentration of IL2 in LN</body>
        </notes>
        <annotation>
          <SimBiology xmlns="http://www.mathworks.com">
            <Unit Numerator="mole" Denominator="liter"/>
          </SimBiology>
        </annotation>
      </species>
      <species id="mwfe63b7be_9e80_453c_a16d_3656ebcd1302" name="TCR_p1_0_M" compartment="mwd4848a47_3e6b_4d61_a61a_b7903ee78864" initialAmount="0" substanceUnits="MWBUILTINUNIT_molecule" hasOnlySubstanceUnits="true" boundaryCondition="false" constant="false">
        <notes>
          <body xmlns="http://www.w3.org/1999/xhtml">Number of TCR engaged to the antigen presenting MHC</body>
        </notes>
      </species>
      <species id="mwc32df4c1_cfb5_455e_96a6_f60c916c7183" name="Cp" compartment="mwd4848a47_3e6b_4d61_a61a_b7903ee78864" initialConcentration="3.18949259371435e-09" substanceUnits="mole" hasOnlySubstanceUnits="false" boundaryCondition="false" constant="false">
        <notes>
          <body xmlns="http://www.w3.org/1999/xhtml">concentration of competing proteins in LN extracelullar space</body>
        </notes>
        <annotation>
          <SimBiology xmlns="http://www.mathworks.com">
            <Unit Numerator="mole" Denominator="liter"/>
          </SimBiology>
        </annotation>
      </species>
      <species id="mwe958bfb4_cff8_4106_932c_6326f7d6f0df" name="D1_0" compartment="mwd4848a47_3e6b_4d61_a61a_b7903ee78864" initialConcentration="1.17373327448688e-09" substanceUnits="mole" hasOnlySubstanceUnits="false" boundaryCondition="false" constant="false">
        <notes>
          <body xmlns="http://www.w3.org/1999/xhtml">Total concentration of antigenic proteins from cancer in LN</body>
        </notes>
        <annotation>
          <SimBiology xmlns="http://www.mathworks.com">
            <Unit Numerator="mole" Denominator="liter"/>
          </SimBiology>
        </annotation>
      </species>
      <species id="mw7dc28bda_562d_4f52_9b2c_a6cfe0b75a8a" name="aT_1_0" compartment="mwd4848a47_3e6b_4d61_a61a_b7903ee78864" initialAmount="6632178.80831909" substanceUnits="MWUSERUNIT_cell" hasOnlySubstanceUnits="true" boundaryCondition="false" constant="false">
        <notes>
          <body xmlns="http://www.w3.org/1999/xhtml">Number of activated T cells (proliferating) reactive to cancer cells in the LN</body>
        </notes>
      </species>
      <species id="mw91e0a22f_d860_40d9_8dcf_5e181ee4c788" name="Teff_1_0" compartment="mwd4848a47_3e6b_4d61_a61a_b7903ee78864" initialAmount="1131271822.81941" substanceUnits="MWUSERUNIT_cell" hasOnlySubstanceUnits="true" boundaryCondition="false" constant="false">
        <notes>
          <body xmlns="http://www.w3.org/1999/xhtml">Number of Teff reactive to cancer cells in the LN</body>
        </notes>
      </species>
      <species id="mw3e90ef5e_100f_4d19_8fcb_ab72380989e5" name="Cp" compartment="mwe9254256_3b91_4192_b9e3_7753526c09c8" initialAmount="4.11314628859086e-23" substanceUnits="mole" hasOnlySubstanceUnits="true" boundaryCondition="false" constant="false">
        <notes>
          <body xmlns="http://www.w3.org/1999/xhtml">Amount of competing proteins in endosomes</body>
        </notes>
      </species>
      <species id="mw9f2c7fa5_3d10_46d1_a652_134cba50608c" name="cpt" compartment="mwe9254256_3b91_4192_b9e3_7753526c09c8" initialAmount="3.94886597244398e-24" substanceUnits="mole" hasOnlySubstanceUnits="true" boundaryCondition="false" constant="false">
        <notes>
          <body xmlns="http://www.w3.org/1999/xhtml">Amount of competing peptides in endosomes</body>
        </notes>
      </species>
      <species id="mw683e5cc4_9cd9_4410_ae45_1338ee2d9145" name="M1" compartment="mwe9254256_3b91_4192_b9e3_7753526c09c8" initialAmount="9.99987182183602e-20" substanceUnits="mole" hasOnlySubstanceUnits="true" boundaryCondition="false" constant="false">
        <notes>
          <body xmlns="http://www.w3.org/1999/xhtml">Amount of MHC_i in endosomes</body>
        </notes>
      </species>
      <species id="mw7a63a25c_53db_447e_8bc9_ac7ab4f63f17" name="cpt_M1" compartment="mwe9254256_3b91_4192_b9e3_7753526c09c8" initialAmount="4.90621666144205e-24" substanceUnits="mole" hasOnlySubstanceUnits="true" boundaryCondition="false" constant="false">
        <notes>
          <body xmlns="http://www.w3.org/1999/xhtml">Complex of competing peptide and MHC_i</body>
        </notes>
      </species>
      <species id="mw4d1034fa_ce97_42d0_90bf_e37d6f18ed03" name="D1_0" compartment="mwe9254256_3b91_4192_b9e3_7753526c09c8" initialAmount="1.51363783420143e-23" substanceUnits="mole" hasOnlySubstanceUnits="true" boundaryCondition="false" constant="false">
        <notes>
          <body xmlns="http://www.w3.org/1999/xhtml">Amount of antigenic protein from cancer cells in endosomes</body>
        </notes>
      </species>
      <species id="mw684b37f6_c385_44d7_8e2c_ba72db429922" name="p1_0" compartment="mwe9254256_3b91_4192_b9e3_7753526c09c8" initialAmount="1.45315379457707e-24" substanceUnits="mole" hasOnlySubstanceUnits="true" boundaryCondition="false" constant="false">
        <notes>
          <body xmlns="http://www.w3.org/1999/xhtml">Amount of antigenic peptide from cancer cells in endosomes</body>
        </notes>
      </species>
      <species id="mwe0f175f2_a54d_44c7_89bd_7be4432a0341" name="p1_0_M1" compartment="mwe9254256_3b91_4192_b9e3_7753526c09c8" initialAmount="1.80563131868969e-24" substanceUnits="mole" hasOnlySubstanceUnits="true" boundaryCondition="false" constant="false">
        <notes>
          <body xmlns="http://www.w3.org/1999/xhtml">Complex of peptide and MHC</body>
        </notes>
      </species>
      <species id="mw07a6f8a3_d22d_4a95_9324_440a4812947f" name="cpt_M1" compartment="mw8206551f_afae_4be9_be2e_5655366de25e" initialAmount="1.63257642320235e-20" substanceUnits="mole" hasOnlySubstanceUnits="true" boundaryCondition="false" constant="false">
        <notes>
          <body xmlns="http://www.w3.org/1999/xhtml">Complex of competing peptide and MHC_i on cell surface</body>
        </notes>
      </species>
      <species id="mw6d6b3fc3_d465_4fb8_b758_13ffc505d824" name="M1" compartment="mw8206551f_afae_4be9_be2e_5655366de25e" initialAmount="1.33534238152012e-23" substanceUnits="mole" hasOnlySubstanceUnits="true" boundaryCondition="false" constant="false">
        <notes>
          <body xmlns="http://www.w3.org/1999/xhtml">Amount of MHC_i on surface</body>
        </notes>
      </species>
      <species id="mw4a9caeff_9e9d_4cb9_b94b_8ac1acd8a498" name="cpt_M" compartment="mw8206551f_afae_4be9_be2e_5655366de25e" initialAmount="9831.37522052456" substanceUnits="MWBUILTINUNIT_molecule" hasOnlySubstanceUnits="true" boundaryCondition="false" constant="false">
        <notes>
          <body xmlns="http://www.w3.org/1999/xhtml">Total number of competing peptide presented on the mAPC surface</body>
        </notes>
      </species>
      <species id="mwcfe2708d_d027_433c_8128_d643ab5f8a76" name="p1_0_M1" compartment="mw8206551f_afae_4be9_be2e_5655366de25e" initialAmount="8.89499194955231e-21" substanceUnits="mole" hasOnlySubstanceUnits="true" boundaryCondition="false" constant="false">
        <notes>
          <body xmlns="http://www.w3.org/1999/xhtml">Complex of peptide and MHC on cell surface</body>
        </notes>
      </species>
      <species id="mw4211b6d6_8b9f_465f_bb92_814b023ebae7" name="p1_0_M" compartment="mw8206551f_afae_4be9_be2e_5655366de25e" initialAmount="5356.5641520204" substanceUnits="MWBUILTINUNIT_molecule" hasOnlySubstanceUnits="true" boundaryCondition="false" constant="false">
        <notes>
          <body xmlns="http://www.w3.org/1999/xhtml">Total number of molecules of peptides presented on the mAPC surface</body>
        </notes>
      </species>
    </listOfSpecies>
    <listOfParameters>
      <parameter id="mw69bc7de1_451e_4ccb_b205_233d1e422dc0" name="AvogadroN" value="6.022e+23" units="MWDERIVEDUNIT_molecule__mole" constant="true">
        <notes>
          <body xmlns="http://www.w3.org/1999/xhtml">Avogadro&apos;s Number (Constant)</body>
        </notes>
      </parameter>
      <parameter id="mw57377c8a_9243_41e6_9b79_e41d6ea6ba39" name="cell" value="1" units="MWUSERUNIT_cell" constant="true">
        <notes>
          <body xmlns="http://www.w3.org/1999/xhtml">define 1 cell for &quot;per cell&quot; normalization (Constant unit)</body>
        </notes>
      </parameter>
      <parameter id="mwa931a3ce_0b3f_4d30_be10_368b9e7c63d2" name="pat_weight" value="80" units="kilogram" constant="true">
        <notes>
          <body xmlns="http://www.w3.org/1999/xhtml">Patient mass in kg is used in setting the peripheral volume as well as adjusting the dosing based on the body weight (Assumed)</body>
        </notes>
      </parameter>
      <parameter id="mwc61d22ab_6af9_47ce_8e6d_daf2f4438da0" name="pat_density" value="1.015" units="MWDERIVEDUNIT_kilogram__liter" constant="true">
        <notes>
          <body xmlns="http://www.w3.org/1999/xhtml">Patient density in kg/m3. (Wakat 1971, PMID: 5116474)</body>
        </notes>
      </parameter>
      <parameter id="mw04c919bc_0027_4ad7_b6a9_c3ca70b470f5" name="pat_volume" value="78.8177339901478" units="MWBUILTINUNIT_liter" constant="false">
        <notes>
          <body xmlns="http://www.w3.org/1999/xhtml">Patient volume calculated and set as initial assignment based on patient mass and average density (Calculated)</body>
        </notes>
      </parameter>
      <parameter id="mw88c24170_108a_4ab4_9b69_9f81ab3efa70" name="f_w_peri" value="0.778" units="MWDERIVEDUNIT_liter__kilogram" constant="true">
        <notes>
          <body xmlns="http://www.w3.org/1999/xhtml">Fraction of the volume that forms the peripheral compartment (Finley 2015, PMID: 26783500)</body>
        </notes>
      </parameter>
      <parameter id="mwa909d818_077c_4172_b530_2ab1b8d0e2e5" name="vol_LN_single" value="1" units="MWBUILTINPREFIX_milli_MWBUILTINUNIT_liter" constant="true">
        <notes>
          <body xmlns="http://www.w3.org/1999/xhtml">Volume of a single LN in human assuming round and diameter of 5 mm (Schmidt 2007, PMID: 17724531)</body>
        </notes>
      </parameter>
      <parameter id="mwd118eac2_407e_4d2e_b987_79621a2a28e7" name="nLN" value="21" units="dimensionless" constant="true">
        <notes>
          <body xmlns="http://www.w3.org/1999/xhtml">number of LNs (Schmidt 2007, PMID: 17724531)</body>
        </notes>
      </parameter>
      <parameter id="mw1ff2c258_e68a_43a5_a8ad_049b64d06fe8" name="vol_cent" value="6" units="MWBUILTINUNIT_liter" constant="true">
        <notes>
          <body xmlns="http://www.w3.org/1999/xhtml">Approximate total volume of the peripheral compartment (Finley 2015, PMID: 26783500)</body>
        </notes>
      </parameter>
      <parameter id="mw1d548cd5_6395_4db6_8fe8_45676b9948fb" name="vol_peri" value="62.24" units="MWBUILTINUNIT_liter" constant="false">
        <notes>
          <body xmlns="http://www.w3.org/1999/xhtml">assigned as a ratio of body total volume (Calculated)</body>
        </notes>
      </parameter>
      <parameter id="mw62bfcb23_3ed5_49c0_bd42_1e2d49266ce8" name="vol_tum" value="0.07" units="MWBUILTINUNIT_liter" constant="false">
        <notes>
          <body xmlns="http://www.w3.org/1999/xhtml">Initial volume of the tumor compartment (Chen 2014, PMID: 24705368)</body>
        </notes>
      </parameter>
      <parameter id="mwbe098699_82d5_4e95_8e6a_367e26d4469e" name="vol_LN" value="0.021" units="MWBUILTINUNIT_liter" constant="true">
        <notes>
          <body xmlns="http://www.w3.org/1999/xhtml">Assumed to be constant and is based on the number of LN and average volume of a single LN (Calculated)</body>
        </notes>
      </parameter>
      <parameter id="mw07c3d294_3e80_4261_8b31_7b4b84357c99" name="vol_tum_max" value="1" units="MWBUILTINUNIT_liter" constant="false">
        <notes>
          <body xmlns="http://www.w3.org/1999/xhtml">Maximum volume of the tumor calculated based on observed max diameter lung cancer tumors (Chen 2014, PMID: 24705368)</body>
        </notes>
      </parameter>
      <parameter id="mwbaf13fd3_ab4b_4148_9551_74477529f41a" name="vol_tum_app" value="0.0700319236821671" units="MWBUILTINUNIT_liter" constant="false">
        <notes>
          <body xmlns="http://www.w3.org/1999/xhtml">Apparent volume of the tumor based on the number of cancerous and immune cells in the tumor (Calculated)</body>
        </notes>
      </parameter>
      <parameter id="mw8f6a8f42_a2c3_4a73_80cd_e4bb3de4aa3a" name="D_tum_app" value="51.1405990824089" units="MWBUILTINPREFIX_milli_MWBUILTINUNIT_meter" constant="false">
        <notes>
          <body xmlns="http://www.w3.org/1999/xhtml">Apparent diameter of the tumor based on the number of cancerous and immune cells in the tumor (Calculated)</body>
        </notes>
      </parameter>
      <parameter id="mw275d0a10_177e_4e36_9331_5aacd1663d4e" name="D_tum_app_0" value="51.1328271774544" units="MWBUILTINPREFIX_milli_MWBUILTINUNIT_meter" constant="false">
        <notes>
          <body xmlns="http://www.w3.org/1999/xhtml">Initial apparent diameter of the tumor based on the number of cancerous and immune cells in the tumor (Calculated)</body>
        </notes>
      </parameter>
      <parameter id="mw396b93cf_0e8d_46ac_a13f_1ecd89cbdf39" name="D_tum_app_percent" value="100.015199443065" units="dimensionless" constant="false">
        <notes>
          <body xmlns="http://www.w3.org/1999/xhtml">Percent of initial tumor apparent diameter (Calculated)</body>
        </notes>
      </parameter>
      <parameter id="mwc0e0cf54_0cbd_4d30_84ad_f39e014adb13" name="f_vol_cent" value="0.5434" units="dimensionless" constant="true">
        <notes>
          <body xmlns="http://www.w3.org/1999/xhtml">Plasma fraction of the blood based on hematocrit content (Finley 2015, PMID: 26783500)</body>
        </notes>
      </parameter>
      <parameter id="mw93b5d26f_551d_4c90_a4f5_a4f7c3a1b0ed" name="f_vol_peri" value="0.0624" units="dimensionless" constant="true">
        <notes>
          <body xmlns="http://www.w3.org/1999/xhtml">Interstitial fraction of the peripheral compartment - fitted for individual antibodies (Fitted)</body>
        </notes>
      </parameter>
      <parameter id="mw870acff8_8f91_4b47_9e2d_77bcf46ba1f0" name="f_vol_tum" value="0.718" units="dimensionless" constant="true">
        <notes>
          <body xmlns="http://www.w3.org/1999/xhtml">Interstitial fraction of the tumor (Coughlin 2010, PMID: 20125040 / Finley 2015, PMID: 26783500)</body>
        </notes>
      </parameter>
      <parameter id="mw36ed3dc5_4e5f_472d_b249_f9d9fbe53b76" name="f_vol_LN" value="0.1" units="dimensionless" constant="true">
        <notes>
          <body xmlns="http://www.w3.org/1999/xhtml">Interstitial fraction of the LN (Jafarnejad 2017, PMID: 28807994)</body>
        </notes>
      </parameter>
      <parameter id="mwe5cf3d97_c48e_40b9_a9e1_3fe263805543" name="f_vol_BV" value="0.0067" units="dimensionless" constant="true">
        <notes>
          <body xmlns="http://www.w3.org/1999/xhtml">Volume fraction of blood vessels in the tumor (Stamatelos 2014, PMID: 24342178)</body>
        </notes>
      </parameter>
      <parameter id="mwb8bc7e61_65e2_4bbc_807b_d0416fa2f890" name="D_C" value="16.9" units="MWBUILTINPREFIX_micro_MWBUILTINUNIT_meter" constant="true">
        <notes>
          <body xmlns="http://www.w3.org/1999/xhtml">Diameter of cancer cells measured for stage IV NSCLC (Hosokawa 2013, PMID: 23840710)</body>
        </notes>
      </parameter>
      <parameter id="mw42a82356_d33f_4e01_97ec_9a6906e6e5e7" name="D_T" value="6.94" units="MWBUILTINPREFIX_micro_MWBUILTINUNIT_meter" constant="true">
        <notes>
          <body xmlns="http://www.w3.org/1999/xhtml">Diameter of T cells  (Chapman 1981, PMID: 6975780)</body>
        </notes>
      </parameter>
      <parameter id="mwf93418cb_d9f5_4956_acc6_d46d6bef5a87" name="D_APC" value="9.14" units="MWBUILTINPREFIX_micro_MWBUILTINUNIT_meter" constant="true">
        <notes>
          <body xmlns="http://www.w3.org/1999/xhtml">Diameter of APC (Chapman 1981, PMID: 6975780)</body>
        </notes>
      </parameter>
      <parameter id="mwceb34ba6_759d_4f7f_8e4d_5b9f12ff2a7a" name="vol_C" value="2.52723674558333e-12" units="MWDERIVEDUNIT_liter__cell" constant="false">
        <notes>
          <body xmlns="http://www.w3.org/1999/xhtml">Volume of cancer cell based on the diameter (Calculated)</body>
        </notes>
      </parameter>
      <parameter id="mw19673837_3149_4ca7_8431_e944ecf43b56" name="vol_T" value="1.75010548139333e-13" units="MWDERIVEDUNIT_liter__cell" constant="false">
        <notes>
          <body xmlns="http://www.w3.org/1999/xhtml">Volume of T cell based on the diameter (Calculated)</body>
        </notes>
      </parameter>
      <parameter id="mwf196b14c_218e_4aaa_9b3d_f3398ac5c69c" name="vol_APC" value="3.99783072012667e-13" units="MWDERIVEDUNIT_liter__cell" constant="false">
        <notes>
          <body xmlns="http://www.w3.org/1999/xhtml">Volume of APC based on the diameter (Calculated)</body>
        </notes>
      </parameter>
      <parameter id="mw5fd46cfb_6954_49a3_a826_7b932fa28caf" name="A_C" value="897.243815" units="MWDERIVEDUNIT_micrometer___2" constant="false">
        <notes>
          <body xmlns="http://www.w3.org/1999/xhtml">Area of cancer cells based on the diameter (Calculated)</body>
        </notes>
      </parameter>
      <parameter id="mwe612d59d_8e25_46ff_be98_fa8815a81a66" name="A_T" value="151.3059494" units="MWDERIVEDUNIT_micrometer___2" constant="false">
        <notes>
          <body xmlns="http://www.w3.org/1999/xhtml">Area of T cells based on the diameter (Calculated)</body>
        </notes>
      </parameter>
      <parameter id="mwc252b000_af07_4eba_b159_f615375ea32d" name="A_APC" value="262.4396534" units="MWDERIVEDUNIT_micrometer___2" constant="false">
        <notes>
          <body xmlns="http://www.w3.org/1999/xhtml">Area of APC based on the diameter (Calculated)</body>
        </notes>
      </parameter>
      <parameter id="mw604d6232_97ff_452d_a604_6bee6b27d46b" name="A_syn" value="37.8" units="MWDERIVEDUNIT_micrometer___2" constant="false">
        <notes>
          <body xmlns="http://www.w3.org/1999/xhtml">Average area of the synapse between two cells (Jansson 2005, PMID: 16034096)</body>
        </notes>
      </parameter>
      <parameter id="mwcc103085_0828_4bb5_981a_30b10968f4f0" name="d_syn" value="3e-09" units="MWBUILTINUNIT_meter" constant="true">
        <notes>
          <body xmlns="http://www.w3.org/1999/xhtml">Average area of the synapse between two cells (Jansson 2005, PMID: 16034096)</body>
        </notes>
      </parameter>
      <parameter id="mw4f69a7cc_e9d9_44c4_a27f_c7b111cd659b" name="C1_min" value="100" units="MWUSERUNIT_cell" constant="true">
        <notes>
          <body xmlns="http://www.w3.org/1999/xhtml">Minimum number of cancer cells for assuming tumer is eradicated. We assumed tumors less than 1e-3 mm^3 are unobervable assuming 1e8 in 1cm^3 (Del Monte 2009, PMID: 19176997)</body>
        </notes>
      </parameter>
      <parameter id="mwca9db1d7_2760_495f_aa74_d41ab5429e8d" name="C_presence" value="1" units="dimensionless" constant="false">
        <notes>
          <body xmlns="http://www.w3.org/1999/xhtml">Determines if the patient has tumor (1) or is cancer free (0) (Calculated)</body>
        </notes>
      </parameter>
      <parameter id="mwcde52d08_c3a4_4456_bcbf_0a736514dd02" name="k_C_growth" value="0.01" units="MWDERIVEDUNIT_1__day" constant="true">
        <notes>
          <body xmlns="http://www.w3.org/1999/xhtml">Cancer cell growth rate under baseline condition (Kosinsky 2018, PMID: 29486799; Zheng 2018, PMID: 29243222)</body>
        </notes>
      </parameter>
      <parameter id="mwc9350222_5c1f_4a2b_bb6c_40df6a2dd7f6" name="K_C_max" value="111584322479.02" units="MWUSERUNIT_cell" constant="false">
        <notes>
          <body xmlns="http://www.w3.org/1999/xhtml">Maximum number of cancer cells in the tumor - calculated based on max volume and 10^8 per cm^3 (Calculated)</body>
        </notes>
      </parameter>
      <parameter id="mw5ae59763_98ea_4d14_82f9_4ecfbb97e88c" name="k_C_death" value="0.0001" units="MWDERIVEDUNIT_1__day" constant="true">
        <notes>
          <body xmlns="http://www.w3.org/1999/xhtml">Cancer cell death rate under baseline condition and no therapy (De Boer 1985, PMID: 3156189 )</body>
        </notes>
      </parameter>
      <parameter id="mw451447df_d06a_41af_aae5_48a4cc040910" name="k_C_death_by_T" value="4" units="MWDERIVEDUNIT_1__day" constant="true">
        <notes>
          <body xmlns="http://www.w3.org/1999/xhtml">Cancer cell death rate by effector T cells (Assumed and varied)</body>
        </notes>
      </parameter>
      <parameter id="mwa27475aa_3525_4271_8e42_05916baa8c76" name="Therapy" value="0" units="dimensionless" constant="false">
        <notes>
          <body xmlns="http://www.w3.org/1999/xhtml">Cancer cell death rate by other therapies such as chemo and radiation (Not used in this study)</body>
        </notes>
      </parameter>
      <parameter id="mw61a52772_0ad1_4859_aa72_af1e3b1b8922" name="k_C_death_by_Therapy" value="0.1" units="MWDERIVEDUNIT_1__day" constant="true">
        <notes>
          <body xmlns="http://www.w3.org/1999/xhtml">Cancer cell death rate by other therapies such as chemo and radiation (Not used in this study)</body>
        </notes>
      </parameter>
      <parameter id="mwbe0927dc_5ce4_47d2_8fd4_3baeb963cdc1" name="D_per_C" value="6.7e-19" units="MWDERIVEDUNIT_mole__cell" constant="true">
        <notes>
          <body xmlns="http://www.w3.org/1999/xhtml">Moles of antigen protein released from death of a cancer cell assuming 2.7e6 proteins/um^3 in Human (Milo 2013, PMID: 24114984) * cancer cell volume = 8.1e9 protien/cell. Assumed 20,000 proteins of equal concentration (Ponomarenko 2016, PMID: 27298622)</body>
        </notes>
      </parameter>
      <parameter id="mwc0c0bd02_bd54_4aa2_b44f_75547bdaf400" name="Cp_per_C" value="6.7e-19" units="MWDERIVEDUNIT_mole__cell" constant="true">
        <notes>
          <body xmlns="http://www.w3.org/1999/xhtml">Moles of self protein released from death of a cancer cell. Assumed 1% of the proteins are self-reactive (Milo 2013, PMID: 24114984 / Ponomarenko 2016, PMID: 27298622)</body>
        </notes>
      </parameter>
      <parameter id="mw2481fc11_fadd_43f8_8cd3_f5792d7e9eae" name="DAMP_per_C" value="6.7e-17" units="MWDERIVEDUNIT_mole__cell" constant="true">
        <notes>
          <body xmlns="http://www.w3.org/1999/xhtml">Moles of DAMP released from death of a cancer cell. Assumed 1% of the proteins are self-reactive (Milo 2013, PMID: 24114984 / Ponomarenko 2016, PMID: 27298622)</body>
        </notes>
      </parameter>
      <parameter id="mw5f563b16_24de_4fe5_890e_20446a376100" name="k_deg_D" value="2" units="MWDERIVEDUNIT_1__day" constant="true">
        <notes>
          <body xmlns="http://www.w3.org/1999/xhtml">Rate of degradatin of the antigenic protein in tumor environment (DB - Vicini 2013)</body>
        </notes>
      </parameter>
      <parameter id="mw5a4ba24d_6692_404d_b1fe_28978522fb40" name="t_resection" value="40" units="MWBUILTINUNIT_day" constant="true">
        <notes>
          <body xmlns="http://www.w3.org/1999/xhtml">Time of the resection surgery  based on the trial (Forde 2018, PMID: 30157404)</body>
        </notes>
      </parameter>
      <parameter id="mwe80b487e_2e40_4107_9bfa_f21591c1902d" name="C1_resection" value="100000" units="MWUSERUNIT_cell" constant="true">
        <notes>
          <body xmlns="http://www.w3.org/1999/xhtml">The number of cells remained after resection surgery - assumed 1 mm3 = 1e5 cells  (Assumed)</body>
        </notes>
      </parameter>
      <parameter id="mw7da90910_e3c1_4e99_a003_38b80d53da04" name="Teff_resection" value="1000" units="MWUSERUNIT_cell" constant="true">
        <notes>
          <body xmlns="http://www.w3.org/1999/xhtml">Teff cells in the remaining nodule (Calculated based on tumor size reduction)</body>
        </notes>
      </parameter>
      <parameter id="mw9cff91b2_daf6_4654_a74e_30bc3c938b42" name="Treg_resection" value="10" units="MWUSERUNIT_cell" constant="true">
        <notes>
          <body xmlns="http://www.w3.org/1999/xhtml">Treg cells in the remaining nodule (Calculated based on tumor size reduction)</body>
        </notes>
      </parameter>
      <parameter id="mw74f499b9_b63b_401d_b700_855c41681c3a" name="perm_CP_Ab" value="1.5e-08" units="MWDERIVEDUNIT_centimeter__second" constant="true">
        <notes>
          <body xmlns="http://www.w3.org/1999/xhtml">Blood vessel permeability in peripheral compartment (Finley 2015, PMID: 26783500)</body>
        </notes>
      </parameter>
      <parameter id="mw5d53fcc3_70a9_4490_9007_8b8cc98a55ea" name="perm_CT_Ab" value="3e-07" units="MWDERIVEDUNIT_centimeter__second" constant="true">
        <notes>
          <body xmlns="http://www.w3.org/1999/xhtml">Blood vessel permeability in tumor compartment (Finley 2015, PMID: 26783500)</body>
        </notes>
      </parameter>
      <parameter id="mw3038d1f7_b4b3_4cd6_a661_4025564809ad" name="perm_CL_Ab" value="1.5e-08" units="MWDERIVEDUNIT_centimeter__second" constant="true">
        <notes>
          <body xmlns="http://www.w3.org/1999/xhtml">Blood vessel permeability in LN compartment (Meijer 2017, PMID: 28510992)</body>
        </notes>
      </parameter>
      <parameter id="mw54230b3e_b484_4363_97d1_730cc6d01be7" name="S_CP" value="11577" units="MWDERIVEDUNIT_centimeter___2__liter" constant="true">
        <notes>
          <body xmlns="http://www.w3.org/1999/xhtml">Surface area density in peripheral (Finley 2015, PMID: 26783500)</body>
        </notes>
      </parameter>
      <parameter id="mw6f3d94d2_71e5_45a9_9f7f_90e639c39cce" name="S_CT" value="28400" units="MWDERIVEDUNIT_centimeter___2__liter" constant="true">
        <notes>
          <body xmlns="http://www.w3.org/1999/xhtml">Surface area density in Tumor (Finley 2015, PMID: 26783500)</body>
        </notes>
      </parameter>
      <parameter id="mw4d7cca6e_9ac1_4540_bcbb_6ed661df8d62" name="S_CL" value="11577" units="MWDERIVEDUNIT_centimeter___2__liter" constant="true">
        <notes>
          <body xmlns="http://www.w3.org/1999/xhtml">Surface area density in LN (Finley 2015, PMID: 26783500)</body>
        </notes>
      </parameter>
      <parameter id="mw39cbb433_5c27_4e80_b318_c985586418e1" name="Q_TL" value="0.0015" units="MWDERIVEDUNIT_1__minute" constant="true">
        <notes>
          <body xmlns="http://www.w3.org/1999/xhtml">lymphatic drainage from tumor to LN (Zhu 1996, PMID: 8706023)</body>
        </notes>
      </parameter>
      <parameter id="mwdbfaafd6_a19b_4b3c_80a4_3be6160ebaf5" name="Kd_Nivo" value="0.26" units="MWBUILTINPREFIX_nano_MWBUILTINUNIT_molarity" constant="true">
        <notes>
          <body xmlns="http://www.w3.org/1999/xhtml">Binding affinity of Nivo/PD-1 interactions (Wang 2014, PMID: 24872026)</body>
        </notes>
      </parameter>
      <parameter id="mw2470bfca_4909_423f_94f5_7ceb7da0015b" name="k_on_Nivo" value="1300000" units="MWDERIVEDUNIT_1__molarity_second" constant="true">
        <notes>
          <body xmlns="http://www.w3.org/1999/xhtml">On rate constant of Nivo/PD-1 interactions  (Wang 2014, PMID: 24872026)</body>
        </notes>
      </parameter>
      <parameter id="mwf29be246_f5b8_478e_a3da_17328ab3d6b4" name="k_off_Nivo" value="0.000338" units="MWDERIVEDUNIT_1__second" constant="false">
        <notes>
          <body xmlns="http://www.w3.org/1999/xhtml">Off rate constant of Nivo/PD-1 interactions (Calculated)</body>
        </notes>
      </parameter>
      <parameter id="mw567a536f_a465_4757_a708_33f6266473d2" name="MW_Nivo" value="143600000" units="MWDERIVEDUNIT_milligram__mole" constant="true">
        <notes>
          <body xmlns="http://www.w3.org/1999/xhtml">Nivolumab molecular weight (Chaudhari 2017, PMID: 29333023).</body>
        </notes>
      </parameter>
      <parameter id="mw7550eba6_90bb_440a_9f47_36b1db39e96a" name="dose_mg_Nivo" value="3" units="MWDERIVEDUNIT_milligram__kilogram" constant="true">
        <notes>
          <body xmlns="http://www.w3.org/1999/xhtml">From approved therapies (Brahmer 2015, PMID: 26028407)</body>
        </notes>
      </parameter>
      <parameter id="mwbbed5e91_91a4_4999_8e4c_776961888bca" name="dose_Nivo" value="0" units="mole" constant="true">
        <notes>
          <body xmlns="http://www.w3.org/1999/xhtml">Calculated from mg/kg (calculated)</body>
        </notes>
      </parameter>
      <parameter id="mw743be1bf_4a0e_43d6_b33e_5c1d0fe34fd9" name="Ki" value="100" units="dimensionless" constant="true">
        <notes>
          <body xmlns="http://www.w3.org/1999/xhtml">Intrinsic antibody cross-arm binding efficiency (Harms 2014, PMID: 23872324)</body>
        </notes>
      </parameter>
      <parameter id="mw7553a24d_e3ff_401d_8a6f_957ca6764142" name="k_on1_Nivo" value="2600000" units="MWDERIVEDUNIT_1__molarity_second" constant="false">
        <notes>
          <body xmlns="http://www.w3.org/1999/xhtml">On rate constant of Nivo/PD-1 interactions (Harms 2014, PMID: 23872324) (Calculated)</body>
        </notes>
      </parameter>
      <parameter id="mwd1bffe12_02d3_41ea_850b_ccda8d422a0e" name="k_off1_Nivo" value="0.000338" units="MWDERIVEDUNIT_1__second" constant="false">
        <notes>
          <body xmlns="http://www.w3.org/1999/xhtml">Off rate constant of Nivo/PD-1 interactions (Harms 2014, PMID: 23872324) (Calculated)</body>
        </notes>
      </parameter>
      <parameter id="mwc128f662_89b8_4654_a5be_1e09840d24c9" name="k_on2_Nivo" value="1.90366071025874" units="MWDERIVEDUNIT_1__molecule_second" constant="false">
        <notes>
          <body xmlns="http://www.w3.org/1999/xhtml">On rate constant of Nivo/PD-1 interaction with another PD-1 molecule (Harms 2014, PMID: 23872324) (Calculated)</body>
        </notes>
      </parameter>
      <parameter id="mw68f630de_1a8e_4cbf_bebc_359b30753d8f" name="k_off2_Nivo" value="0.000676" units="MWDERIVEDUNIT_1__second" constant="false">
        <notes>
          <body xmlns="http://www.w3.org/1999/xhtml">Off rate constant of PD-1/Nivo/PD-1 (Harms 2014, PMID: 23872324) (Calculated)</body>
        </notes>
      </parameter>
      <parameter id="mw9b783786_07c2_4e85_b100_3a1719239ad7" name="t_init_Nivo" value="1e-06" units="MWBUILTINUNIT_day" constant="true">
        <notes>
          <body xmlns="http://www.w3.org/1999/xhtml">Time at which therapy starts (Assumed)</body>
        </notes>
      </parameter>
      <parameter id="mw0a05dc7c_e6fa_492a_b177_c7cab8583a7b" name="t_inter_Nivo" value="14" units="MWBUILTINUNIT_day" constant="true">
        <notes>
          <body xmlns="http://www.w3.org/1999/xhtml">Time between the consecutive doses (Brahmer 2015, PMID: 26028407)</body>
        </notes>
      </parameter>
      <parameter id="mw1626f055_6b5e_4949_8400_ca72179385d7" name="n_dose_Nivo" value="52" units="dimensionless" constant="true">
        <notes>
          <body xmlns="http://www.w3.org/1999/xhtml">number of doses to be administered (Calculated based on the length of the trial)</body>
        </notes>
      </parameter>
      <parameter id="mwc4c58dbd_a7f9_4753_8913_737168c45426" name="t_infus_Nivo" value="1" units="MWBUILTINUNIT_hour" constant="true">
        <notes>
          <body xmlns="http://www.w3.org/1999/xhtml">Duration of infusion of the antibody (Brahmer 2015, PMID: 26028407)</body>
        </notes>
      </parameter>
      <parameter id="mw51a9b041_31a1_43e3_88ee_d50e3f4ab45e" name="t_off_Nivo" value="500" units="MWBUILTINUNIT_day" constant="false">
        <notes>
          <body xmlns="http://www.w3.org/1999/xhtml">Time at which dosing is turned off (Calculated based on dosing parameters)</body>
        </notes>
      </parameter>
      <parameter id="mwd12f3a7a_3915_466b_9e65_18ecf7638059" name="t_on_Nivo" value="500" units="MWBUILTINUNIT_day" constant="false">
        <notes>
          <body xmlns="http://www.w3.org/1999/xhtml">Time at which dosing is turned on (Calculated based on dosing parameters)</body>
        </notes>
      </parameter>
      <parameter id="mwabe10298_d804_461e_81c7_60bfcdedbca4" name="count_dose_Nivo" value="0" units="dimensionless" constant="false">
        <notes>
          <body xmlns="http://www.w3.org/1999/xhtml">Counts the number of doses administered (Calculated based on dosing parameters)</body>
        </notes>
      </parameter>
      <parameter id="mw08b25830_2acb_4ef4_b4e8_71e23f0621ef" name="k_infus_Nivo" value="0" units="MWDERIVEDUNIT_mole__hour" constant="false">
        <notes>
          <body xmlns="http://www.w3.org/1999/xhtml">Counts the number of doses administered (Calculated based on dosing parameters)</body>
        </notes>
      </parameter>
      <parameter id="mw4b42ef90_788a_44b8_8ad9_345d2ff1616c" name="cl_Nivo" value="7.1813e-07" units="MWDERIVEDUNIT_1__second" constant="true">
        <notes>
          <body xmlns="http://www.w3.org/1999/xhtml">clearance of Nivo from central compartment (Fitted to the PK data from Bajaj 2016, PMID: 28019091)</body>
        </notes>
      </parameter>
      <parameter id="mwc9a8e723_fb54_466d_9a75_d4e537deb0d8" name="f_vol_peri_Nivo" value="0.058847" units="dimensionless" constant="true">
        <notes>
          <body xmlns="http://www.w3.org/1999/xhtml">Fraction of peripheral volume availble to Nivo (Fitted to the PK data from Bajaj 2016, PMID: 28019091)</body>
        </notes>
      </parameter>
      <parameter id="mw78b33e72_837d_443a_90b1_d17152aa294b" name="P_ratio_Nivo" value="1" units="dimensionless" constant="true">
        <notes>
          <body xmlns="http://www.w3.org/1999/xhtml">Ratio of the permeability of peripheral tissue to Nivo compared to generic Ab (Assumed constant for antibodies)</body>
        </notes>
      </parameter>
      <parameter id="mwec239c07_e461_436c_a20a_f5197a0cd9e9" name="f_vol_cent_Nivo" value="0.77378" units="dimensionless" constant="true">
        <notes>
          <body xmlns="http://www.w3.org/1999/xhtml">Fraction of central compartment available to Nivo (Fitted to the PK data from Bajaj 2016, PMID: 28019091)</body>
        </notes>
      </parameter>
      <parameter id="mw9526100e_d434_4445_801c_c3a93f0f9988" name="Teff_PD1_tot" value="60000" units="MWBUILTINUNIT_molecule" constant="true">
        <notes>
          <body xmlns="http://www.w3.org/1999/xhtml">Total PD1 molecules on Teff cells (Mkrtichyan 2012, PMID: 22837483)</body>
        </notes>
      </parameter>
      <parameter id="mwc4ebd215_5573_4623_8049_14f8af4936eb" name="C1_PDL1_tot" value="1600000" units="MWBUILTINUNIT_molecule" constant="true">
        <notes>
          <body xmlns="http://www.w3.org/1999/xhtml">Total PDL1 molecules on cancer cells assumed to be similar to higher bounds measured on mAPC by (Cheng 2013, PMID: 23417675) and corrected based on (Mkrtichyan 2012, PMID: 22837483)</body>
        </notes>
      </parameter>
      <parameter id="mw43b17fee_3af0_4f22_9e34_95e576da9a1d" name="C1_PDL2_tot" value="104000" units="MWBUILTINUNIT_molecule" constant="true">
        <notes>
          <body xmlns="http://www.w3.org/1999/xhtml">Total PDL2 molecules on cancer cells assumed to be similar to higher bounds measured on mAPC by (Cheng 2013, PMID: 23417675) and corrected based on (Mkrtichyan 2012, PMID: 22837483)</body>
        </notes>
      </parameter>
      <parameter id="mwfc9acb4e_aa25_44a4_8d67_50cd19961d13" name="Kd_PD1_PDL1" value="14.8" units="MWDERIVEDUNIT_molecule__micrometer___2" constant="true">
        <notes>
          <body xmlns="http://www.w3.org/1999/xhtml">Dissociation constant of PD-1/PD-L1 interaction (Cheng 2013, PMID: 23417675)</body>
        </notes>
      </parameter>
      <parameter id="mwf882c962_c52d_470c_ac7d_50327d3d9153" name="k_on_PD1_PDL1" value="0.097" units="MWDERIVEDUNIT_1__molecule__micrometer___2_second" constant="true">
        <notes>
          <body xmlns="http://www.w3.org/1999/xhtml">On rate constant for PD-1/PD-L1 binding (Cheng 2013, PMID: 23417675)</body>
        </notes>
      </parameter>
      <parameter id="mw3e15eaed_c4cb_4e0a_98df_7d84e945204f" name="k_off_PD1_PDL1" value="1.4356" units="MWDERIVEDUNIT_1__second" constant="false">
        <notes>
          <body xmlns="http://www.w3.org/1999/xhtml">Off rate constant for PD-1/PD-L1 binding (Cheng 2013, PMID: 23417675)</body>
        </notes>
      </parameter>
      <parameter id="mwaa9b2cc2_9db7_49d7_acbc_460333aaf5c5" name="K_C1_PDLX_Teff_PD1" value="250" units="MWBUILTINUNIT_molecule" constant="true">
        <notes>
          <body xmlns="http://www.w3.org/1999/xhtml">number of PD-1/PD-L1 for half maximal inhibition of T cell killing (Estimated and varied based on Wang 2014, PMID: 24872026)</body>
        </notes>
      </parameter>
      <parameter id="mwb8ecc527_47f5_4627_80e0_41c6c47e601f" name="Kd_PD1_PDL2" value="4.2" units="MWDERIVEDUNIT_molecule__micrometer___2" constant="true">
        <notes>
          <body xmlns="http://www.w3.org/1999/xhtml">Dissociation constant of PD-1/PD-L2 interaction (Cheng 2013, PMID: 23417675)</body>
        </notes>
      </parameter>
      <parameter id="mw6beac7e2_8e8d_4780_b363_e32f875f4c1a" name="k_on_PD1_PDL2" value="0.13" units="MWDERIVEDUNIT_1__molecule__micrometer___2_second" constant="true">
        <notes>
          <body xmlns="http://www.w3.org/1999/xhtml">On rate constant for PD-1/PD-L2 binding (Cheng 2013, PMID: 23417675)</body>
        </notes>
      </parameter>
      <parameter id="mwccd89165_7bab_4209_9231_5b0f2b7d8e27" name="k_off_PD1_PDL2" value="0.546" units="MWDERIVEDUNIT_1__second" constant="false">
        <notes>
          <body xmlns="http://www.w3.org/1999/xhtml">Off rate constant for PD-1/PD-L2 binding (Cheng 2013, PMID: 23417675)</body>
        </notes>
      </parameter>
      <parameter id="mw97c34844_a1ac_4f29_ab3f_25b1af316915" name="n_PD1_PDLX" value="2" units="dimensionless" constant="true">
        <notes>
          <body xmlns="http://www.w3.org/1999/xhtml">Hill coefficient for PD1-PDLX (Estimated and varied based on Wang 2014, PMID: 24872026)</body>
        </notes>
      </parameter>
      <parameter id="mwe1d68345_a93e_4d6a_9a67_b36c204f9f38" name="V_E" value="4e-16" units="MWBUILTINUNIT_liter" constant="true">
        <notes>
          <body xmlns="http://www.w3.org/1999/xhtml">Volume of the endosomes in mAPC (Chen 2014, PMID: 25184733)</body>
        </notes>
      </parameter>
      <parameter id="mw4ef922d0_b5ea_426e_aaa7_5909aec9897c" name="V_intake" value="4e-14" units="MWBUILTINUNIT_liter" constant="true">
        <notes>
          <body xmlns="http://www.w3.org/1999/xhtml">Volume of the extracellular fluid being internalized by mAPC (Chen 2014, PMID: 25184733)</body>
        </notes>
      </parameter>
      <parameter id="mw5682b886_b3fd_4aed_979f_a9ab7cd832a3" name="p_per_P" value="1" units="dimensionless" constant="true">
        <notes>
          <body xmlns="http://www.w3.org/1999/xhtml">Number of peptides from a protein (Chen 2014, PMID: 25184733)</body>
        </notes>
      </parameter>
      <parameter id="mw3b23e211_5736_4d71_819c_598bf808307b" name="k_int_Cp" value="14.4" units="MWDERIVEDUNIT_1__day" constant="true">
        <notes>
          <body xmlns="http://www.w3.org/1999/xhtml">Competing protein internalization rate by mAPC (Chen 2014, PMID: 25184733)</body>
        </notes>
      </parameter>
      <parameter id="mwdbe183e4_795d_4b08_9ad6_c1411036ef80" name="k_deg_Cp" value="17.28" units="MWDERIVEDUNIT_1__day" constant="true">
        <notes>
          <body xmlns="http://www.w3.org/1999/xhtml">Competing protein degradation to peptides rate by mAPC (Chen 2014, PMID: 25184733)</body>
        </notes>
      </parameter>
      <parameter id="mw44ec38bf_8ddf_46ad_baf3_a5c57c304b48" name="k_deg_cpt" value="144" units="MWDERIVEDUNIT_1__day" constant="true">
        <notes>
          <body xmlns="http://www.w3.org/1999/xhtml">Competing peptide degradation rate by mAPC (Chen 2014, PMID: 25184733)</body>
        </notes>
      </parameter>
      <parameter id="mw67c70ed5_4b7f_44e9_9582_90e7008bb696" name="k_deg_cpt_M" value="0.1663" units="MWDERIVEDUNIT_1__day" constant="true">
        <notes>
          <body xmlns="http://www.w3.org/1999/xhtml">cpt_M1 degradation rate by mAPC (Chen 2014, PMID: 25184733)</body>
        </notes>
      </parameter>
      <parameter id="mw390f216c_90ae_459c_a7b5_4b80ed1af617" name="k_int_Dend" value="14.4" units="MWDERIVEDUNIT_1__day" constant="true">
        <notes>
          <body xmlns="http://www.w3.org/1999/xhtml">Protein antigen internalization rate by mAPC (Chen 2014, PMID: 25184733)</body>
        </notes>
      </parameter>
      <parameter id="mw3628e4cb_ec7e_4ff8_8cb2_57f2b446b683" name="k_deg_Dend" value="17.28" units="MWDERIVEDUNIT_1__day" constant="true">
        <notes>
          <body xmlns="http://www.w3.org/1999/xhtml">Protein antigen degradation to peptides rate by mAPC (Chen 2014, PMID: 25184733)</body>
        </notes>
      </parameter>
      <parameter id="mw5232a4e1_43ac_4a82_aed3_0b6e8efc6fe2" name="k_deg_p" value="144" units="MWDERIVEDUNIT_1__day" constant="true">
        <notes>
          <body xmlns="http://www.w3.org/1999/xhtml">Antigenic peptide degradation rate by mAPC (Chen 2014, PMID: 25184733)</body>
        </notes>
      </parameter>
      <parameter id="mwcfff7554_d4db_49f0_8a06_e8811c731172" name="k_deg_p_M" value="0.1663" units="MWDERIVEDUNIT_1__day" constant="true">
        <notes>
          <body xmlns="http://www.w3.org/1999/xhtml">p1_M1 degradation rate by mAPC (Chen 2014, PMID: 25184733)</body>
        </notes>
      </parameter>
      <parameter id="mwb09e971e_3def_461b_b0bd_9f6b9bd01c9d" name="M1_0" value="1e-19" units="mole" constant="true">
        <notes>
          <body xmlns="http://www.w3.org/1999/xhtml">Basal number of MHC molecules on mAPC (Chen 2014, PMID: 25184733)</body>
        </notes>
      </parameter>
      <parameter id="mw9dc61aae_3f5c_4dd5_9cca_2d0de1a9b4ea" name="k_deg_M" value="1.663" units="MWDERIVEDUNIT_1__day" constant="true">
        <notes>
          <body xmlns="http://www.w3.org/1999/xhtml">rate by which MHC is degraded (Chen 2014, PMID: 25184733)</body>
        </notes>
      </parameter>
      <parameter id="mwf224e931_bed1_4c27_8343_fdf98296e85a" name="k_int_M" value="14.4" units="MWDERIVEDUNIT_1__day" constant="true">
        <notes>
          <body xmlns="http://www.w3.org/1999/xhtml">rate by which MHC is internalized (Chen 2014, PMID: 25184733)</body>
        </notes>
      </parameter>
      <parameter id="mw290a29c2_4f1e_4adb_90f6_41d7fb330d59" name="k_ext_p_M" value="28.8" units="MWDERIVEDUNIT_1__day" constant="true">
        <notes>
          <body xmlns="http://www.w3.org/1999/xhtml">rate by which bound MHC returns to the cell surface (Chen 2014, PMID: 25184733)</body>
        </notes>
      </parameter>
      <parameter id="mw815d0ce3_fedd_4629_801b_b8f71beb07c7" name="n_clone_Treg" value="250" units="dimensionless" constant="true">
        <notes>
          <body xmlns="http://www.w3.org/1999/xhtml">number of clones of the generic antigen. It is highely cacner dependent and patient specific (Estimated and varied)</body>
        </notes>
      </parameter>
      <parameter id="mw0a301512_d8fa_4a06_bd01_ad2617e826ee" name="n_clone_p1_0" value="92" units="dimensionless" constant="true">
        <notes>
          <body xmlns="http://www.w3.org/1999/xhtml">number of clones of the generic antigen. It is highely cacner dependent and patient specific (Estimated and varied based on Forde 2018, PMID: 30157404)</body>
        </notes>
      </parameter>
      <parameter id="mw22747238_c508_425c_88a0_351a1870a800" name="Kd_p1_0_M1" value="40" units="MWBUILTINPREFIX_nano_MWBUILTINUNIT_molarity" constant="true">
        <notes>
          <body xmlns="http://www.w3.org/1999/xhtml">Binding affinity of peptide/MHC binding. It is antigen specific (Estimated and varied based on Forde 2018, PMID: 30157404)</body>
        </notes>
      </parameter>
      <parameter id="mw48329238_da42_4d4c_afbd_c8b1dc9e3332" name="k_on_p1_0_M1" value="144000" units="MWDERIVEDUNIT_1__molarity_day" constant="true">
        <notes>
          <body xmlns="http://www.w3.org/1999/xhtml">On rate constant for peptide/MHC binding (Agrawal and Linderman 1996, PMID: 8944895)</body>
        </notes>
      </parameter>
      <parameter id="mw9226cbfb_ce48_4126_ab95_ab4d9fb08f5c" name="k_off_p1_0_M1" value="0.00576" units="MWDERIVEDUNIT_1__day" constant="false">
        <notes>
          <body xmlns="http://www.w3.org/1999/xhtml">Off rate constant for peptide/MHC binding (Calculated)</body>
        </notes>
      </parameter>
      <parameter id="mwb54adfbf_e1cb_4b0d_9887_6c7ea12c83b2" name="Kd_cpt_M1" value="60" units="MWBUILTINPREFIX_nano_MWBUILTINUNIT_molarity" constant="true">
        <notes>
          <body xmlns="http://www.w3.org/1999/xhtml">Binding affinity of Competing peptide/MHC binding. Estimated to be higher than antigenic peptide based on the analysis by (Forde 2018, PMID: 30157404)</body>
        </notes>
      </parameter>
      <parameter id="mwebc095fb_07e3_42a8_8b1d_85414d9cd17a" name="k_on_cpt_M1" value="144000" units="MWDERIVEDUNIT_1__molarity_day" constant="true">
        <notes>
          <body xmlns="http://www.w3.org/1999/xhtml">On rate constant for Competing peptide/MHC binding (Agrawal and Linderman 1996, PMID: 8944895)</body>
        </notes>
      </parameter>
      <parameter id="mw0f919c1c_61e6_4e87_ac4b_e265bb164ba6" name="k_off_cpt_M1" value="0.00864" units="MWDERIVEDUNIT_1__day" constant="false">
        <notes>
          <body xmlns="http://www.w3.org/1999/xhtml">Off rate constant for Competing peptide/MHC binding (Calculated)</body>
        </notes>
      </parameter>
      <parameter id="mwa5d89150_2ddd_4a61_b897_338f2604ca94" name="k_ext_cpt_M" value="28.8" units="MWDERIVEDUNIT_1__day" constant="true">
        <notes>
          <body xmlns="http://www.w3.org/1999/xhtml">rate by which bound MHC returns to the cell surface (Chen 2014, PMID: 25184733)</body>
        </notes>
      </parameter>
      <parameter id="mw96d1c104_95de_4f05_a2fc_ad9548c6ba35" name="APC0_Tum" value="400000" units="MWDERIVEDUNIT_cell__milliliter" constant="true">
        <notes>
          <body xmlns="http://www.w3.org/1999/xhtml">Steady state density of CD103+ APCs in the tumor, calculated to fit basal APC equal to 26000/cm^3 from (Lavin 2017, PMID: 28475900)</body>
        </notes>
      </parameter>
      <parameter id="mw023c6da2_73a3_4394_93dc_5505c9346c7b" name="APC0_LN" value="1200000" units="MWDERIVEDUNIT_cell__milliliter" constant="true">
        <notes>
          <body xmlns="http://www.w3.org/1999/xhtml">Steady state density of all APC subtypes in the LN (Catron 2004, PMID: 15357945)- divided by 10 to only take CD103+ based on (Lavin 2017, PMID: 28475900)</body>
        </notes>
      </parameter>
      <parameter id="mwd9458470_2090_4cf9_a05c_ec4c798bf39a" name="k_APC_death" value="0.01" units="MWDERIVEDUNIT_1__day" constant="true">
        <notes>
          <body xmlns="http://www.w3.org/1999/xhtml">Half-life of immature APCs (Marino and Kirschner 2004, PMID: 15038983)</body>
        </notes>
      </parameter>
      <parameter id="mwc1053526_9f3a_4484_896f_349d13fa704b" name="k_mAPC_death" value="0.02" units="MWDERIVEDUNIT_1__day" constant="true">
        <notes>
          <body xmlns="http://www.w3.org/1999/xhtml">Half-life of immature mAPCs (Marino and Kirschner 2004, PMID: 15038983)</body>
        </notes>
      </parameter>
      <parameter id="mwafcf621f_9711_4d5c_a676_ba79e5616ac7" name="Ckine_Mat0" value="1e-09" units="MWBUILTINUNIT_molarity" constant="true">
        <notes>
          <body xmlns="http://www.w3.org/1999/xhtml">steady state concentration of maturation cytokine in the tumor (Chen 2014, PMID: 25184733)</body>
        </notes>
      </parameter>
      <parameter id="mwd5056d40_479c_4fde_9794_7b0a499f51f3" name="k_Ckine_Mat_deg" value="2" units="MWDERIVEDUNIT_1__day" constant="true">
        <notes>
          <body xmlns="http://www.w3.org/1999/xhtml">Release rate of maturation cytokines in the tumor (Chen 2014, PMID: 25184733)</body>
        </notes>
      </parameter>
      <parameter id="mw80a882d6_2d8c_4150_adbb_a938daba314f" name="K_Ckine_Mat_Cp" value="1e-19" units="MWBUILTINPREFIX_micro_MWBUILTINUNIT_molarity" constant="true">
        <notes>
          <body xmlns="http://www.w3.org/1999/xhtml">Self-protein concentration that results in half-maximal APC activation (Chen 2014, PMID: 25184733)</body>
        </notes>
      </parameter>
      <parameter id="mw1e14fe3e_ace8_47a4_9238_595d4561f76d" name="k_APC_mat" value="1.5" units="MWDERIVEDUNIT_1__day" constant="true">
        <notes>
          <body xmlns="http://www.w3.org/1999/xhtml">maximum APC maturation rate (Chen 2014, PMID: 25184733)</body>
        </notes>
      </parameter>
      <parameter id="mwa5d0f52b_fbff_46fd_89dc_210942d83895" name="K_APC_mat" value="1e-09" units="MWBUILTINUNIT_molarity" constant="true">
        <notes>
          <body xmlns="http://www.w3.org/1999/xhtml">concentration of maturation cytokine that results in half-maximal APC maturation rate (Chen 2014, PMID: 25184733)</body>
        </notes>
      </parameter>
      <parameter id="mw580a9c71_357c_4736_a853_e2b1895c2fdc" name="k_mAPC_mig" value="4" units="MWDERIVEDUNIT_1__day" constant="true">
        <notes>
          <body xmlns="http://www.w3.org/1999/xhtml">rate of mAPC migration to LN (Russo 2016, PMID: 26876174)</body>
        </notes>
      </parameter>
      <parameter id="mwd91e4ad7_ac80_4b63_9fcf_89162edfb3d3" name="nT_CD8_dens" value="505000" units="MWDERIVEDUNIT_cell__milliliter" constant="true">
        <notes>
          <body xmlns="http://www.w3.org/1999/xhtml">Density of naive CD8 T cells in the blood (Autissier 2010, PMID: 20099249)</body>
        </notes>
      </parameter>
      <parameter id="mw469e4c28_a053_4793_a189_742b11414af8" name="nT_CD4_dens" value="860000" units="MWDERIVEDUNIT_cell__milliliter" constant="true">
        <notes>
          <body xmlns="http://www.w3.org/1999/xhtml">Density of naive CD4 T cells in the blood (Autissier 2010, PMID: 20099249)</body>
        </notes>
      </parameter>
      <parameter id="mwfacac3eb_499c_4abe_ba99_1a4441743888" name="k_nT_entry" value="0.07" units="MWDERIVEDUNIT_1__day__milliliter" constant="true">
        <notes>
          <body xmlns="http://www.w3.org/1999/xhtml">rate of naive T cell entering LN. Estimated based on 12 hr dwell time of T cells in the LN (Mandl 2012, PMID: 23071319), and assuming 600 LN in the body (Ferrer 1998, PMID: 9803196)</body>
        </notes>
      </parameter>
      <parameter id="mwe9b44714_af76_4034_b535_6f883f68f6ad" name="k_nT_exit" value="1.13" units="MWDERIVEDUNIT_1__day" constant="true">
        <notes>
          <body xmlns="http://www.w3.org/1999/xhtml">rate of naive T cell exiting/decaying in LN (Mandl 2012, PMID: 23071319)</body>
        </notes>
      </parameter>
      <parameter id="mwdc1aa388_4ff6_439b_9603_72fe6d6a03db" name="nT_CD8_diver" value="1110000" units="dimensionless" constant="true">
        <notes>
          <body xmlns="http://www.w3.org/1999/xhtml">Diversity of naive CD8 T cells in the individual (Robins 2009, PMID: 19706884)</body>
        </notes>
      </parameter>
      <parameter id="mwe28c5a02_5c1e_49cb_a141_680f0bf3537d" name="nT_CD4_diver" value="1160000" units="dimensionless" constant="true">
        <notes>
          <body xmlns="http://www.w3.org/1999/xhtml">Diversity of naive CD4 T cells in the individual (Robins 2009, PMID: 19706884)</body>
        </notes>
      </parameter>
      <parameter id="mwe6eeff6d_21d5_4bf5_93f3_a555d08b9e48" name="k_nTCD8_mAPC" value="10" units="MWDERIVEDUNIT_1__day" constant="true">
        <notes>
          <body xmlns="http://www.w3.org/1999/xhtml">Maximum activation rate of T cells by mAPCs (De Boer and Perelson 1995, PMID: 7475092)</body>
        </notes>
      </parameter>
      <parameter id="mw8d88209a_91e3_499c_a466_13022f5e66d3" name="n_sites_mAPC" value="10" units="dimensionless" constant="true">
        <notes>
          <body xmlns="http://www.w3.org/1999/xhtml">Maximum number of T cells that an mAPC can interact with (De Boer and Perelson 1995, PMID: 7475092)</body>
        </notes>
      </parameter>
      <parameter id="mwb44a8e34_f41b_4658_9774_20e0b4e23d8d" name="K_p_M" value="400" units="MWBUILTINUNIT_molecule" constant="true">
        <notes>
          <body xmlns="http://www.w3.org/1999/xhtml">Number of MHC-antigenic peptides need for half-maximal activation rate of T cells by mAPCs (Kimachi 1997, PMID: 9464819)</body>
        </notes>
      </parameter>
      <parameter id="mw6e487c74_a133_4dd3_ae4e_38e189cd715c" name="k_aT_prolif" value="1" units="MWDERIVEDUNIT_1__day" constant="true">
        <notes>
          <body xmlns="http://www.w3.org/1999/xhtml">Maximum growth rate of activated T cells (Marchingo 2014, PMID: 25430770)</body>
        </notes>
      </parameter>
      <parameter id="mw4c944997_97c4_4686_a4bc_549735e2df12" name="k_Teff_death" value="0.01" units="MWDERIVEDUNIT_1__day" constant="true">
        <notes>
          <body xmlns="http://www.w3.org/1999/xhtml">Decay of effector T cells (De Boer and Perelson 1995, PMID: 7475092)</body>
        </notes>
      </parameter>
      <parameter id="mw5c0920ff_711e_4098_8e70_e15219a3f90f" name="k_Teff_death_peri" value="0.01" units="MWDERIVEDUNIT_1__day" constant="true">
        <notes>
          <body xmlns="http://www.w3.org/1999/xhtml">Decay of effector T cells in periphery (De Boer and Perelson 1995, PMID: 7475092)</body>
        </notes>
      </parameter>
      <parameter id="mwc2977d60_9a09_42c5_9c14_27554ed75ab3" name="k_Teff_death_by_C" value="0.05" units="MWDERIVEDUNIT_1__day" constant="true">
        <notes>
          <body xmlns="http://www.w3.org/1999/xhtml">Decay of effector T cells by cancer cells (De Boer and Perelson 1995, PMID: 7475092)</body>
        </notes>
      </parameter>
      <parameter id="mw7bc94128_37ad_4951_a902_9cf1929c46b3" name="k_Teff_egress" value="1" units="MWDERIVEDUNIT_1__hour" constant="true">
        <notes>
          <body xmlns="http://www.w3.org/1999/xhtml">Egress of effector T cells (De Boer and Perelson 1995, PMID: 7475092)</body>
        </notes>
      </parameter>
      <parameter id="mwba8130c1_3548_463e_b882_c2f24dba261c" name="k_Teff_transmig" value="1e-12" units="MWDERIVEDUNIT_1__minute__cell" constant="true">
        <notes>
          <body xmlns="http://www.w3.org/1999/xhtml">Transmigration rate of effector T cells (Zhu 1996, PMID: 8706023)</body>
        </notes>
      </parameter>
      <parameter id="mwd3c28cd4_c991_4f08_8545_1962b1902760" name="k_Teff_exit" value="1" units="MWDERIVEDUNIT_1__day" constant="true">
        <notes>
          <body xmlns="http://www.w3.org/1999/xhtml">Exit of effector T cells (Zhu 1996, PMID: 8706023)</body>
        </notes>
      </parameter>
      <parameter id="mw6839d7a0_d997_4ad0_9c67_a0bb2a497a71" name="S_adhesion_tot" value="100000000" units="MWDERIVEDUNIT_cell__centimeter___3" constant="true">
        <notes>
          <body xmlns="http://www.w3.org/1999/xhtml">Total adhesion site density on tumor vasculature (Zhu 1996, PMID: 8706023)</body>
        </notes>
      </parameter>
      <parameter id="mwfe6e1278_9283_47f3_9701_03c8b6089c36" name="S_adhesion_peri_tot" value="100000000" units="MWDERIVEDUNIT_cell__centimeter___3" constant="true">
        <notes>
          <body xmlns="http://www.w3.org/1999/xhtml">Total adhesion site density on peripheral vasculature in periphery (Zhu 1996, PMID: 8706023)</body>
        </notes>
      </parameter>
      <parameter id="mw9854fd49_020a_4728_96be_3c12e3f98c16" name="S_adhesion" value="7000000000" units="MWUSERUNIT_cell" constant="false">
        <notes>
          <body xmlns="http://www.w3.org/1999/xhtml">Free adhesion site density on vasculature (Calculated)</body>
        </notes>
      </parameter>
      <parameter id="mw4a80246b_d5c0_44a3_a5bd_dd6feccac226" name="S_adhesion_peri" value="6224000000000" units="MWUSERUNIT_cell" constant="false">
        <notes>
          <body xmlns="http://www.w3.org/1999/xhtml">Free adhesion site density on vasculature (Calculated)</body>
        </notes>
      </parameter>
      <parameter id="mwf10ab37c_8fa7_465b_ada3_b9c621386a0a" name="T_all_Cent" value="6339196327.16097" units="MWUSERUNIT_cell" constant="false">
        <notes>
          <body xmlns="http://www.w3.org/1999/xhtml">Total number of CD8 T cells in the blood (Calculated)</body>
        </notes>
      </parameter>
      <parameter id="mwe225dbad_5cf7_4bab_ada3_4d3e2386ae36" name="T_all_Tum" value="50449174.9797291" units="MWUSERUNIT_cell" constant="false">
        <notes>
          <body xmlns="http://www.w3.org/1999/xhtml">Total number of T cells in the tumor (Calculated)</body>
        </notes>
      </parameter>
      <parameter id="mw36f7a3e4_0d6a_49e6_a94a_be0a9a3ec1a5" name="clonality" value="0.302724151328323" units="dimensionless" constant="false">
        <notes>
          <body xmlns="http://www.w3.org/1999/xhtml">CD8 T cell clonality in the blood calculated based on (Pielou 1966, PMID: 5964400)</body>
        </notes>
      </parameter>
      <parameter id="mwb2e6a581_05fc_4433_8533_2ac8c1fdb553" name="n_aT_prolif_TCR0" value="2" units="dimensionless" constant="true">
        <notes>
          <body xmlns="http://www.w3.org/1999/xhtml">Maximum number of division density of T cells based on TCR signal (Marchingo 2014, PMID: 25430770)</body>
        </notes>
      </parameter>
      <parameter id="mw8256e539_1467_4190_96d4_947ccdcd04f7" name="n_aT_prolif_IL20" value="11" units="dimensionless" constant="true">
        <notes>
          <body xmlns="http://www.w3.org/1999/xhtml">Maximum number of division density of T cells based on IL2 signal (Marchingo 2014, PMID: 25430770)</body>
        </notes>
      </parameter>
      <parameter id="mw7b7b8f32_a479_400d_8b7a_ad1f061fd0ef" name="n_aT_prolif_Coestim0" value="3" units="dimensionless" constant="true">
        <notes>
          <body xmlns="http://www.w3.org/1999/xhtml">Maximum number of division density of T cells based on coestimulation signal (Marchingo 2014, PMID: 25430770)</body>
        </notes>
      </parameter>
      <parameter id="mwde9ecd9a_9f1b_4d51_a53e_d134b3348896" name="K_IL2_Teff" value="0.32" units="MWBUILTINPREFIX_nano_MWBUILTINUNIT_molarity" constant="true">
        <notes>
          <body xmlns="http://www.w3.org/1999/xhtml">Concentration of IL2 for half-maximal IL2-mediated division density (Marchingo 2014, PMID: 25430770)</body>
        </notes>
      </parameter>
      <parameter id="mwd137168f_f48e_4fa9_b81f_82ea1fd94292" name="k_IL2_rel" value="3e-05" units="MWDERIVEDUNIT_nanomole__cell_hour" constant="true">
        <notes>
          <body xmlns="http://www.w3.org/1999/xhtml">Rate of IL2 release from activated T cells (Han 2012, PMID: 22160692 / Thurley 2015, PMID: 25923703)</body>
        </notes>
      </parameter>
      <parameter id="mw7ef5bcec_f071_4605_831a_872aba02b16f" name="k_IL2_deg" value="0.2" units="MWDERIVEDUNIT_1__minute" constant="true">
        <notes>
          <body xmlns="http://www.w3.org/1999/xhtml">Half-life of IL2 (Lotze 1985, PMID: 3871099)</body>
        </notes>
      </parameter>
      <parameter id="mw6a81469c_969c_4e01_838c_5a47faabdc9f" name="k_IL2_consump" value="6e-06" units="MWDERIVEDUNIT_nanomole__cell_hour" constant="true">
        <notes>
          <body xmlns="http://www.w3.org/1999/xhtml">Maximum consumption of IL2 by T cells (Lotze 1985, PMID: 3871099)</body>
        </notes>
      </parameter>
      <parameter id="mw0731511a_436c_4efb_b856_425fbc10e1c9" name="n_aT_prolif_TCR" value="2" units="dimensionless" constant="false">
        <notes>
          <body xmlns="http://www.w3.org/1999/xhtml">Number of division density of T cells based on TCR signal (Calculated)</body>
        </notes>
      </parameter>
      <parameter id="mw51d85736_9061_471b_a3da_8e027226e6b4" name="n_aT_prolif_IL2" value="10.9995278279251" units="dimensionless" constant="false">
        <notes>
          <body xmlns="http://www.w3.org/1999/xhtml">Number of division density of T cells based on IL2 signal (Calculated)</body>
        </notes>
      </parameter>
      <parameter id="mwbfc0b524_10c4_469a_ab2f_1c3614762232" name="n_aT_prolif_Coestim" value="3" units="dimensionless" constant="false">
        <notes>
          <body xmlns="http://www.w3.org/1999/xhtml">Number of division density of T cells based on coestimulation signal (Calculated)</body>
        </notes>
      </parameter>
      <parameter id="mwd5d06534_db62_4b24_bc03_246bdab84aa7" name="n_aT_prolif" value="15.9995278279251" units="dimensionless" constant="false">
        <notes>
          <body xmlns="http://www.w3.org/1999/xhtml">Number of division density of T cells based on all the signals (Calculated)</body>
        </notes>
      </parameter>
      <parameter id="mw34a0a877_c802_4dbb_bef5_9ef62ce1f53a" name="k_nTCD4_APC" value="10" units="MWDERIVEDUNIT_1__day" constant="true">
        <notes>
          <body xmlns="http://www.w3.org/1999/xhtml">Activation rate of naive CD4 by APCs to induce Tregs (De Boer and Perelson 1995, PMID: 7475092)</body>
        </notes>
      </parameter>
      <parameter id="mwbc9d5a6c_a0ff_403f_8476_78eec4b30888" name="n_sites_APC" value="10" units="dimensionless" constant="true">
        <notes>
          <body xmlns="http://www.w3.org/1999/xhtml">Maximum number of T cells that an APC can interact with (De Boer and Perelson 1995, PMID: 7475092)</body>
        </notes>
      </parameter>
      <parameter id="mw6359ccf3_db09_4e7b_b361_60b496d3cab2" name="K_Cp" value="10" units="MWBUILTINPREFIX_micro_MWBUILTINUNIT_molarity" constant="true">
        <notes>
          <body xmlns="http://www.w3.org/1999/xhtml">Concentration of self-antigen for half-maximal induction of Treg (Estimated and varied)</body>
        </notes>
      </parameter>
      <parameter id="mw1141b6ef_52d2_43e5_bcf0_a3130aac34da" name="k_aTreg_prolif" value="1" units="MWDERIVEDUNIT_1__day" constant="true">
        <notes>
          <body xmlns="http://www.w3.org/1999/xhtml">Maximum growth rate of activated T cells (Marchingo 2014, PMID: 25430770)</body>
        </notes>
      </parameter>
      <parameter id="mw721d8acc_9984_401a_9459_e8cae982cc78" name="K_IL2_Treg" value="0.0032" units="MWBUILTINPREFIX_nano_MWBUILTINUNIT_molarity" constant="true">
        <notes>
          <body xmlns="http://www.w3.org/1999/xhtml">IL2 concentration for half-maximal Treg proliferation (Wang and Smith 1987, PMID: 3116143)</body>
        </notes>
      </parameter>
      <parameter id="mw41b0ede7_ff51_44a8_91fb_e50878093492" name="nTreg_basal" value="250000000" units="MWUSERUNIT_cell" constant="true">
        <notes>
          <body xmlns="http://www.w3.org/1999/xhtml">Basal number of natural Treg in healthy human blood (Churlaud 2015, PMID: 25926835)</body>
        </notes>
      </parameter>
      <parameter id="mw4bb29e34_500d_4cdd_a1e8_61e5cc530df4" name="k_Treg_death" value="0.01" units="MWDERIVEDUNIT_1__day" constant="true">
        <notes>
          <body xmlns="http://www.w3.org/1999/xhtml">Decay of Treg (De Boer and Perelson 1995, PMID: 7475092)</body>
        </notes>
      </parameter>
      <parameter id="mw16d82821_1b4c_4b89_83b4_afe37630fa82" name="k_Treg_egress" value="24" units="MWDERIVEDUNIT_1__day" constant="true">
        <notes>
          <body xmlns="http://www.w3.org/1999/xhtml">Egress of Treg (De Boer and Perelson 1995, PMID: 7475092)</body>
        </notes>
      </parameter>
      <parameter id="mwcd4e98db_1596_40e8_af08_b52086449c00" name="k_Treg_transmig" value="1e-12" units="MWDERIVEDUNIT_1__minute__cell" constant="true">
        <notes>
          <body xmlns="http://www.w3.org/1999/xhtml">Transmigration rate of Treg (Zhu 1996, PMID: 8706023)</body>
        </notes>
      </parameter>
      <parameter id="mw674faf4c_a5d6_457a_a4db_eaaf651448c7" name="k_Treg_exit" value="0.00025" units="MWDERIVEDUNIT_1__minute" constant="true">
        <notes>
          <body xmlns="http://www.w3.org/1999/xhtml">Exit rate of Treg (Zhu 1996, PMID: 8706023)</body>
        </notes>
      </parameter>
      <parameter id="mwe684b4c3_6e56_4c8d_a5a2_343a9f8b5b7f" name="k_Teff_inhibBy_Treg" value="1" units="MWDERIVEDUNIT_1__day" constant="true">
        <notes>
          <body xmlns="http://www.w3.org/1999/xhtml">Inhibition of effector T cells by Treg in tumor (Estimated and varied)</body>
        </notes>
      </parameter>
      <parameter id="mw062a2431_8623_4b64_957b_3934339b4156" name="K_Treg_inhib" value="1e-09" units="MWBUILTINUNIT_molarity" constant="true">
        <notes>
          <body xmlns="http://www.w3.org/1999/xhtml">concentration of maturation cytokine that results in half-maximal APC maturation rate (Chen 2014, PMID: 25184733)</body>
        </notes>
      </parameter>
      <parameter id="mw99f5916a_3f1c_4e8c_8ef8_ccf5ae787c9a" name="n_Treg_prolif_IL2" value="10.9999852763284" units="dimensionless" constant="false">
        <notes>
          <body xmlns="http://www.w3.org/1999/xhtml">Number of division density of T cells based on IL2 signal (Calculated)</body>
        </notes>
      </parameter>
      <parameter id="mw50342ef2_b483_4310_a9e2_fdf12d9b4907" name="Teff2TregRatio" value="4.42269558981909" units="dimensionless" constant="false">
        <notes>
          <body xmlns="http://www.w3.org/1999/xhtml">Ratio of effector T cell to Treg in tumor (Calculated)</body>
        </notes>
      </parameter>
    </listOfParameters>
    <listOfInitialAssignments>
      <initialAssignment symbol="mw04c919bc_0027_4ad7_b6a9_c3ca70b470f5">
        <notes>
          <body xmlns="http://www.w3.org/1999/xhtml">Calculates patient volume based on the mass and average density of human</body>
        </notes>
        <math xmlns="http://www.w3.org/1998/Math/MathML">
          <apply>
            <divide/>
            <ci> mwa931a3ce_0b3f_4d30_be10_368b9e7c63d2 </ci>
            <ci> mwc61d22ab_6af9_47ce_8e6d_daf2f4438da0 </ci>
          </apply>
        </math>
      </initialAssignment>
      <initialAssignment symbol="mwbe098699_82d5_4e95_8e6a_367e26d4469e">
        <notes>
          <body xmlns="http://www.w3.org/1999/xhtml">assigns LN compartment volume based on number of LNs and volume of a single LN </body>
        </notes>
        <math xmlns="http://www.w3.org/1998/Math/MathML">
          <apply>
            <times/>
            <ci> mwa909d818_077c_4172_b530_2ab1b8d0e2e5 </ci>
            <ci> mwd118eac2_407e_4d2e_b987_79621a2a28e7 </ci>
          </apply>
        </math>
      </initialAssignment>
      <initialAssignment symbol="mw1d548cd5_6395_4db6_8fe8_45676b9948fb">
        <notes>
          <body xmlns="http://www.w3.org/1999/xhtml">assigns peripheral volume based on patient volume</body>
        </notes>
        <math xmlns="http://www.w3.org/1998/Math/MathML">
          <apply>
            <times/>
            <ci> mwa931a3ce_0b3f_4d30_be10_368b9e7c63d2 </ci>
            <ci> mw88c24170_108a_4ab4_9b69_9f81ab3efa70 </ci>
          </apply>
        </math>
      </initialAssignment>
      <initialAssignment symbol="mw275d0a10_177e_4e36_9331_5aacd1663d4e">
        <notes>
          <body xmlns="http://www.w3.org/1999/xhtml">Assigns initial tumor apparent diameter based on apparent volume</body>
        </notes>
        <math xmlns="http://www.w3.org/1998/Math/MathML">
          <apply>
            <power/>
            <apply>
              <divide/>
              <ci> mwbaf13fd3_ab4b_4148_9551_74477529f41a </ci>
              <apply>
                <divide/>
                <pi/>
                <cn type="integer"> 6 </cn>
              </apply>
            </apply>
            <apply>
              <divide/>
              <cn type="integer"> 1 </cn>
              <cn type="integer"> 3 </cn>
            </apply>
          </apply>
        </math>
      </initialAssignment>
      <initialAssignment symbol="mwceb34ba6_759d_4f7f_8e4d_5b9f12ff2a7a">
        <notes>
          <body xmlns="http://www.w3.org/1999/xhtml">Assigns volume of cancer cell based on cell diameter</body>
        </notes>
        <math xmlns="http://www.w3.org/1998/Math/MathML">
          <apply>
            <divide/>
            <apply>
              <times/>
              <apply>
                <divide/>
                <cn> 3.1415 </cn>
                <cn type="integer"> 6 </cn>
              </apply>
              <apply>
                <power/>
                <ci> mwb8bc7e61_65e2_4bbc_807b_d0416fa2f890 </ci>
                <cn type="integer"> 3 </cn>
              </apply>
            </apply>
            <ci> mw57377c8a_9243_41e6_9b79_e41d6ea6ba39 </ci>
          </apply>
        </math>
      </initialAssignment>
      <initialAssignment symbol="mw19673837_3149_4ca7_8431_e944ecf43b56">
        <notes>
          <body xmlns="http://www.w3.org/1999/xhtml">Assigns volume of T cell based on cell diameter</body>
        </notes>
        <math xmlns="http://www.w3.org/1998/Math/MathML">
          <apply>
            <divide/>
            <apply>
              <times/>
              <apply>
                <divide/>
                <cn> 3.1415 </cn>
                <cn type="integer"> 6 </cn>
              </apply>
              <apply>
                <power/>
                <ci> mw42a82356_d33f_4e01_97ec_9a6906e6e5e7 </ci>
                <cn type="integer"> 3 </cn>
              </apply>
            </apply>
            <ci> mw57377c8a_9243_41e6_9b79_e41d6ea6ba39 </ci>
          </apply>
        </math>
      </initialAssignment>
      <initialAssignment symbol="mwf196b14c_218e_4aaa_9b3d_f3398ac5c69c">
        <notes>
          <body xmlns="http://www.w3.org/1999/xhtml">Assigns volume of APC based on cell diameter</body>
        </notes>
        <math xmlns="http://www.w3.org/1998/Math/MathML">
          <apply>
            <divide/>
            <apply>
              <times/>
              <apply>
                <divide/>
                <cn> 3.1415 </cn>
                <cn type="integer"> 6 </cn>
              </apply>
              <apply>
                <power/>
                <ci> mwf93418cb_d9f5_4956_acc6_d46d6bef5a87 </ci>
                <cn type="integer"> 3 </cn>
              </apply>
            </apply>
            <ci> mw57377c8a_9243_41e6_9b79_e41d6ea6ba39 </ci>
          </apply>
        </math>
      </initialAssignment>
      <initialAssignment symbol="mw5fd46cfb_6954_49a3_a826_7b932fa28caf">
        <notes>
          <body xmlns="http://www.w3.org/1999/xhtml">Assigns area of cancer cells based on cell diameter</body>
        </notes>
        <math xmlns="http://www.w3.org/1998/Math/MathML">
          <apply>
            <times/>
            <cn> 3.1415 </cn>
            <apply>
              <power/>
              <ci> mwb8bc7e61_65e2_4bbc_807b_d0416fa2f890 </ci>
              <cn type="integer"> 2 </cn>
            </apply>
          </apply>
        </math>
      </initialAssignment>
      <initialAssignment symbol="mwe612d59d_8e25_46ff_be98_fa8815a81a66">
        <notes>
          <body xmlns="http://www.w3.org/1999/xhtml">Assigns area of T cell based on cell diameter</body>
        </notes>
        <math xmlns="http://www.w3.org/1998/Math/MathML">
          <apply>
            <times/>
            <cn> 3.1415 </cn>
            <apply>
              <power/>
              <ci> mw42a82356_d33f_4e01_97ec_9a6906e6e5e7 </ci>
              <cn type="integer"> 2 </cn>
            </apply>
          </apply>
        </math>
      </initialAssignment>
      <initialAssignment symbol="mwc252b000_af07_4eba_b159_f615375ea32d">
        <notes>
          <body xmlns="http://www.w3.org/1999/xhtml">Assigns area of APC based on cell diameter</body>
        </notes>
        <math xmlns="http://www.w3.org/1998/Math/MathML">
          <apply>
            <times/>
            <cn> 3.1415 </cn>
            <apply>
              <power/>
              <ci> mwf93418cb_d9f5_4956_acc6_d46d6bef5a87 </ci>
              <cn type="integer"> 2 </cn>
            </apply>
          </apply>
        </math>
      </initialAssignment>
      <initialAssignment symbol="mw4a12eab8_1b3a_4a94_bae0_56a921ab1a84">
        <notes>
          <body xmlns="http://www.w3.org/1999/xhtml">Assigns initial number of cancer cells based on the initial tumor volume (Calculated)</body>
        </notes>
        <math xmlns="http://www.w3.org/1998/Math/MathML">
          <apply>
            <times/>
            <apply>
              <divide/>
              <ci> mw62bfcb23_3ed5_49c0_bd42_1e2d49266ce8 </ci>
              <ci> mwceb34ba6_759d_4f7f_8e4d_5b9f12ff2a7a </ci>
            </apply>
            <apply>
              <minus/>
              <cn type="integer"> 1 </cn>
              <ci> mw870acff8_8f91_4b47_9e2d_77bcf46ba1f0 </ci>
            </apply>
          </apply>
        </math>
      </initialAssignment>
      <initialAssignment symbol="mwc9350222_5c1f_4a2b_bb6c_40df6a2dd7f6">
        <notes>
          <body xmlns="http://www.w3.org/1999/xhtml">Assigns maximum number of cancer cells in the tumor when tumor at its maximum diameter</body>
        </notes>
        <math xmlns="http://www.w3.org/1998/Math/MathML">
          <apply>
            <times/>
            <apply>
              <divide/>
              <ci> mw07c3d294_3e80_4261_8b31_7b4b84357c99 </ci>
              <ci> mwceb34ba6_759d_4f7f_8e4d_5b9f12ff2a7a </ci>
            </apply>
            <apply>
              <minus/>
              <cn type="integer"> 1 </cn>
              <ci> mw870acff8_8f91_4b47_9e2d_77bcf46ba1f0 </ci>
            </apply>
          </apply>
        </math>
      </initialAssignment>
      <initialAssignment symbol="mwbbed5e91_91a4_4999_8e4c_776961888bca">
        <notes>
          <body xmlns="http://www.w3.org/1999/xhtml">converts mg/kg dose to moles for the patient</body>
        </notes>
        <math xmlns="http://www.w3.org/1998/Math/MathML">
          <apply>
            <divide/>
            <apply>
              <times/>
              <ci> mwa931a3ce_0b3f_4d30_be10_368b9e7c63d2 </ci>
              <ci> mw7550eba6_90bb_440a_9f47_36b1db39e96a </ci>
            </apply>
            <ci> mw567a536f_a465_4757_a708_33f6266473d2 </ci>
          </apply>
        </math>
      </initialAssignment>
      <initialAssignment symbol="mwd12f3a7a_3915_466b_9e65_18ecf7638059">
        <notes>
          <body xmlns="http://www.w3.org/1999/xhtml">sets the time to turn on the dosing for the first dose.</body>
        </notes>
        <math xmlns="http://www.w3.org/1998/Math/MathML">
          <ci> mw9b783786_07c2_4e85_b100_3a1719239ad7 </ci>
        </math>
      </initialAssignment>
      <initialAssignment symbol="mw51a9b041_31a1_43e3_88ee_d50e3f4ab45e">
        <notes>
          <body xmlns="http://www.w3.org/1999/xhtml">sets the time to turn off the dosing for the first dose.</body>
        </notes>
        <math xmlns="http://www.w3.org/1998/Math/MathML">
          <apply>
            <plus/>
            <ci> mw9b783786_07c2_4e85_b100_3a1719239ad7 </ci>
            <ci> mwc4c58dbd_a7f9_4753_8913_737168c45426 </ci>
          </apply>
        </math>
      </initialAssignment>
      <initialAssignment symbol="mw9638370b_fd0a_4ad2_88ca_70f6495a19ef">
        <notes>
          <body xmlns="http://www.w3.org/1999/xhtml">Sets total number of PD-1 molecules on effector T cells in the tumor</body>
        </notes>
        <math xmlns="http://www.w3.org/1998/Math/MathML">
          <ci> mw9526100e_d434_4445_801c_c3a93f0f9988 </ci>
        </math>
      </initialAssignment>
      <initialAssignment symbol="mw7b5a81a4_cca2_45d0_8094_d37660880edd">
        <notes>
          <body xmlns="http://www.w3.org/1999/xhtml">Sets total number of PD-L1 molecules on cancer cells in the tumor</body>
        </notes>
        <math xmlns="http://www.w3.org/1998/Math/MathML">
          <ci> mwc4ebd215_5573_4623_8049_14f8af4936eb </ci>
        </math>
      </initialAssignment>
      <initialAssignment symbol="mwa8f69f05_2ab3_4c83_9d9c_6a2be1ff2e08">
        <notes>
          <body xmlns="http://www.w3.org/1999/xhtml">Sets total number of PD-L2 molecules on cancer cells in the tumor</body>
        </notes>
        <math xmlns="http://www.w3.org/1998/Math/MathML">
          <ci> mw43b17fee_3af0_4f22_9e34_95e576da9a1d </ci>
        </math>
      </initialAssignment>
      <initialAssignment symbol="mw78fc0fc2_d032_4e4f_84d6_b7b2bb577f12">
        <notes>
          <body xmlns="http://www.w3.org/1999/xhtml">Sets number of PD-1 molecules in the synapse between effector T cell and cancer cell in the tumor</body>
        </notes>
        <math xmlns="http://www.w3.org/1998/Math/MathML">
          <apply>
            <divide/>
            <apply>
              <times/>
              <ci> mw9638370b_fd0a_4ad2_88ca_70f6495a19ef </ci>
              <ci> mw604d6232_97ff_452d_a604_6bee6b27d46b </ci>
            </apply>
            <ci> mwe612d59d_8e25_46ff_be98_fa8815a81a66 </ci>
          </apply>
        </math>
      </initialAssignment>
      <initialAssignment symbol="mw31b5c27d_cc84_4a47_8683_7032062213aa">
        <notes>
          <body xmlns="http://www.w3.org/1999/xhtml">Sets number of PD-L1 molecules in the synapse between cancer cell and effector T cell in the tumor</body>
        </notes>
        <math xmlns="http://www.w3.org/1998/Math/MathML">
          <apply>
            <divide/>
            <apply>
              <times/>
              <ci> mw7b5a81a4_cca2_45d0_8094_d37660880edd </ci>
              <ci> mw604d6232_97ff_452d_a604_6bee6b27d46b </ci>
            </apply>
            <ci> mw5fd46cfb_6954_49a3_a826_7b932fa28caf </ci>
          </apply>
        </math>
      </initialAssignment>
      <initialAssignment symbol="mwa2f6caf1_3978_4de5_ae04_7446369a5584">
        <notes>
          <body xmlns="http://www.w3.org/1999/xhtml">Sets number of PD-L2 molecules in the synapse between cancer cell and effector T cell in the tumor</body>
        </notes>
        <math xmlns="http://www.w3.org/1998/Math/MathML">
          <apply>
            <divide/>
            <apply>
              <times/>
              <ci> mwa8f69f05_2ab3_4c83_9d9c_6a2be1ff2e08 </ci>
              <ci> mw604d6232_97ff_452d_a604_6bee6b27d46b </ci>
            </apply>
            <ci> mw5fd46cfb_6954_49a3_a826_7b932fa28caf </ci>
          </apply>
        </math>
      </initialAssignment>
      <initialAssignment symbol="mwc3e0b5a3_6666_4731_acb4_e174687b77d7">
        <notes>
          <body xmlns="http://www.w3.org/1999/xhtml">Sets total number of Nivo-bound PD-1 molecules on effector T cells in the tumor</body>
        </notes>
        <math xmlns="http://www.w3.org/1998/Math/MathML">
          <apply>
            <divide/>
            <apply>
              <times/>
              <ci> mw8dee3555_67aa_4bb7_ba8f_21680ff48cc9 </ci>
              <ci> mw604d6232_97ff_452d_a604_6bee6b27d46b </ci>
            </apply>
            <ci> mwe612d59d_8e25_46ff_be98_fa8815a81a66 </ci>
          </apply>
        </math>
      </initialAssignment>
    </listOfInitialAssignments>
    <listOfRules>
      <assignmentRule variable="mw2a1fb56a_bf26_44f4_87f2_bb5f920998df">
        <notes>
          <body xmlns="http://www.w3.org/1999/xhtml">Set the volume of the central compartment</body>
        </notes>
        <math xmlns="http://www.w3.org/1998/Math/MathML">
          <ci> mw1ff2c258_e68a_43a5_a8ad_049b64d06fe8 </ci>
        </math>
      </assignmentRule>
      <assignmentRule variable="mw17e3ae7c_5c13_4aef_bb36_5ae9557d531b">
        <notes>
          <body xmlns="http://www.w3.org/1999/xhtml">Set the volume of the peripheral compartment</body>
        </notes>
        <math xmlns="http://www.w3.org/1998/Math/MathML">
          <ci> mw1d548cd5_6395_4db6_8fe8_45676b9948fb </ci>
        </math>
      </assignmentRule>
      <assignmentRule variable="mw1b65d56c_54cb_42a9_a010_0359d25ed573">
        <notes>
          <body xmlns="http://www.w3.org/1999/xhtml">Set the volume of the tumor compartment</body>
        </notes>
        <math xmlns="http://www.w3.org/1998/Math/MathML">
          <ci> mw07c3d294_3e80_4261_8b31_7b4b84357c99 </ci>
        </math>
      </assignmentRule>
      <assignmentRule variable="mwd4848a47_3e6b_4d61_a61a_b7903ee78864">
        <notes>
          <body xmlns="http://www.w3.org/1999/xhtml">Set the volume of the lymph node compartment</body>
        </notes>
        <math xmlns="http://www.w3.org/1998/Math/MathML">
          <ci> mwbe098699_82d5_4e95_8e6a_367e26d4469e </ci>
        </math>
      </assignmentRule>
      <assignmentRule variable="mw4a9caeff_9e9d_4cb9_b94b_8ac1acd8a498">
        <notes>
          <body xmlns="http://www.w3.org/1999/xhtml">summing competing peptide on all the MHCs</body>
        </notes>
        <math xmlns="http://www.w3.org/1998/Math/MathML">
          <apply>
            <times/>
            <ci> mw69bc7de1_451e_4ccb_b205_233d1e422dc0 </ci>
            <ci> mw07a6f8a3_d22d_4a95_9324_440a4812947f </ci>
          </apply>
        </math>
      </assignmentRule>
      <assignmentRule variable="mw4211b6d6_8b9f_465f_bb92_814b023ebae7">
        <notes>
          <body xmlns="http://www.w3.org/1999/xhtml">Number of peptides on the MHCs</body>
        </notes>
        <math xmlns="http://www.w3.org/1998/Math/MathML">
          <apply>
            <times/>
            <ci> mw69bc7de1_451e_4ccb_b205_233d1e422dc0 </ci>
            <ci> mwcfe2708d_d027_433c_8128_d643ab5f8a76 </ci>
          </apply>
        </math>
      </assignmentRule>
      <assignmentRule variable="mwbaf13fd3_ab4b_4148_9551_74477529f41a">
        <notes>
          <body xmlns="http://www.w3.org/1999/xhtml">Assigns tumor apparent volume based on the number of cells in it</body>
        </notes>
        <math xmlns="http://www.w3.org/1998/Math/MathML">
          <apply>
            <divide/>
            <apply>
              <plus/>
              <apply>
                <times/>
                <ci> mw19673837_3149_4ca7_8431_e944ecf43b56 </ci>
                <ci> mwe225dbad_5cf7_4bab_ada3_4d3e2386ae36 </ci>
              </apply>
              <apply>
                <times/>
                <ci> mwceb34ba6_759d_4f7f_8e4d_5b9f12ff2a7a </ci>
                <ci> mw4a12eab8_1b3a_4a94_bae0_56a921ab1a84 </ci>
              </apply>
              <apply>
                <times/>
                <ci> mwf196b14c_218e_4aaa_9b3d_f3398ac5c69c </ci>
                <apply>
                  <plus/>
                  <ci> mw7d23c5b2_27b0_4721_93f1_fac1251c3d36 </ci>
                  <ci> mwc56cfd40_8669_416a_b82d_f38ee635a6b0 </ci>
                </apply>
              </apply>
            </apply>
            <apply>
              <minus/>
              <cn type="integer"> 1 </cn>
              <ci> mw870acff8_8f91_4b47_9e2d_77bcf46ba1f0 </ci>
            </apply>
          </apply>
        </math>
      </assignmentRule>
      <assignmentRule variable="mw8f6a8f42_a2c3_4a73_80cd_e4bb3de4aa3a">
        <notes>
          <body xmlns="http://www.w3.org/1999/xhtml">Assigns tumor apparent diameter based on apparent volume</body>
        </notes>
        <math xmlns="http://www.w3.org/1998/Math/MathML">
          <apply>
            <power/>
            <apply>
              <divide/>
              <ci> mwbaf13fd3_ab4b_4148_9551_74477529f41a </ci>
              <apply>
                <divide/>
                <pi/>
                <cn type="integer"> 6 </cn>
              </apply>
            </apply>
            <apply>
              <divide/>
              <cn type="integer"> 1 </cn>
              <cn type="integer"> 3 </cn>
            </apply>
          </apply>
        </math>
      </assignmentRule>
      <assignmentRule variable="mw396b93cf_0e8d_46ac_a13f_1ecd89cbdf39">
        <notes>
          <body xmlns="http://www.w3.org/1999/xhtml">Assigns percent of initial tumor apparent diameter </body>
        </notes>
        <math xmlns="http://www.w3.org/1998/Math/MathML">
          <apply>
            <times/>
            <apply>
              <divide/>
              <ci> mw8f6a8f42_a2c3_4a73_80cd_e4bb3de4aa3a </ci>
              <ci> mw275d0a10_177e_4e36_9331_5aacd1663d4e </ci>
            </apply>
            <cn type="integer"> 100 </cn>
          </apply>
        </math>
      </assignmentRule>
      <assignmentRule variable="mwf29be246_f5b8_478e_a3da_17328ab3d6b4">
        <notes>
          <body xmlns="http://www.w3.org/1999/xhtml">Calculates off rate based on affinity and on rate. On rate usually depends on how easily the molecules meet to interact and bind, but off rates vary mainly due to the binding strength, hence we keep on rate constant and change off rate based on the affinity</body>
        </notes>
        <math xmlns="http://www.w3.org/1998/Math/MathML">
          <apply>
            <times/>
            <ci> mwdbfaafd6_a19b_4b3c_80a4_3be6160ebaf5 </ci>
            <ci> mw2470bfca_4909_423f_94f5_7ceb7da0015b </ci>
          </apply>
        </math>
      </assignmentRule>
      <assignmentRule variable="mw7553a24d_e3ff_401d_8a6f_957ca6764142">
        <notes>
          <body xmlns="http://www.w3.org/1999/xhtml">Calculates on rate based on Harms 2014 (PMID: 23872324) (Calculated)</body>
        </notes>
        <math xmlns="http://www.w3.org/1998/Math/MathML">
          <apply>
            <times/>
            <cn type="integer"> 2 </cn>
            <ci> mw2470bfca_4909_423f_94f5_7ceb7da0015b </ci>
          </apply>
        </math>
      </assignmentRule>
      <assignmentRule variable="mwd1bffe12_02d3_41ea_850b_ccda8d422a0e">
        <notes>
          <body xmlns="http://www.w3.org/1999/xhtml">Calculates off rate based on Harms 2014 (PMID: 23872324) (Calculated)</body>
        </notes>
        <math xmlns="http://www.w3.org/1998/Math/MathML">
          <ci> mwf29be246_f5b8_478e_a3da_17328ab3d6b4 </ci>
        </math>
      </assignmentRule>
      <assignmentRule variable="mwc128f662_89b8_4654_a5be_1e09840d24c9">
        <notes>
          <body xmlns="http://www.w3.org/1999/xhtml">Calculates off rate based on Harms 2014 (PMID: 23872324) (Calculated)</body>
        </notes>
        <math xmlns="http://www.w3.org/1998/Math/MathML">
          <apply>
            <divide/>
            <apply>
              <times/>
              <ci> mw743be1bf_4a0e_43d6_b33e_5c1d0fe34fd9 </ci>
              <ci> mw2470bfca_4909_423f_94f5_7ceb7da0015b </ci>
            </apply>
            <apply>
              <times/>
              <ci> mw604d6232_97ff_452d_a604_6bee6b27d46b </ci>
              <ci> mwcc103085_0828_4bb5_981a_30b10968f4f0 </ci>
              <ci> mw69bc7de1_451e_4ccb_b205_233d1e422dc0 </ci>
            </apply>
          </apply>
        </math>
      </assignmentRule>
      <assignmentRule variable="mw68f630de_1a8e_4cbf_bebc_359b30753d8f">
        <notes>
          <body xmlns="http://www.w3.org/1999/xhtml">Calculates off rate based on Harms 2014 (PMID: 23872324) (Calculated)</body>
        </notes>
        <math xmlns="http://www.w3.org/1998/Math/MathML">
          <apply>
            <times/>
            <cn type="integer"> 2 </cn>
            <ci> mwf29be246_f5b8_478e_a3da_17328ab3d6b4 </ci>
          </apply>
        </math>
      </assignmentRule>
      <assignmentRule variable="mw3e15eaed_c4cb_4e0a_98df_7d84e945204f">
        <notes>
          <body xmlns="http://www.w3.org/1999/xhtml">Calculates off rate based on affinity and on rate. On rate usually depends on how easily the molecules meet to interact and bind, but off rates vary mainly due to the binding strength, hence we keep on rate constant and change off rate based on the affinity</body>
        </notes>
        <math xmlns="http://www.w3.org/1998/Math/MathML">
          <apply>
            <times/>
            <ci> mwfc9acb4e_aa25_44a4_8d67_50cd19961d13 </ci>
            <ci> mwf882c962_c52d_470c_ac7d_50327d3d9153 </ci>
          </apply>
        </math>
      </assignmentRule>
      <assignmentRule variable="mwccd89165_7bab_4209_9231_5b0f2b7d8e27">
        <notes>
          <body xmlns="http://www.w3.org/1999/xhtml">Calculates off rate based on affinity and on rate. On rate usually depends on how easily the molecules meet to interact and bind, but off rates vary mainly due to the binding strength, hence we keep on rate constant and change off rate based on the affinity</body>
        </notes>
        <math xmlns="http://www.w3.org/1998/Math/MathML">
          <apply>
            <times/>
            <ci> mwb8ecc527_47f5_4627_80e0_41c6c47e601f </ci>
            <ci> mw6beac7e2_8e8d_4780_b363_e32f875f4c1a </ci>
          </apply>
        </math>
      </assignmentRule>
      <assignmentRule variable="mw9226cbfb_ce48_4126_ab95_ab4d9fb08f5c">
        <notes>
          <body xmlns="http://www.w3.org/1999/xhtml">Calculates off rate based on affinity and on rate. On rate usually depends on how easily the molecules meet to interact and bind, but off rates vary mainly due to the binding strength, hence we keep on rate constant and change off rate based on the affinity</body>
        </notes>
        <math xmlns="http://www.w3.org/1998/Math/MathML">
          <apply>
            <times/>
            <ci> mw22747238_c508_425c_88a0_351a1870a800 </ci>
            <ci> mw48329238_da42_4d4c_afbd_c8b1dc9e3332 </ci>
          </apply>
        </math>
      </assignmentRule>
      <assignmentRule variable="mw0f919c1c_61e6_4e87_ac4b_e265bb164ba6">
        <notes>
          <body xmlns="http://www.w3.org/1999/xhtml">Calculates off rate based on affinity and on rate. On rate usually depends on how easily the molecules meet to interact and bind, but off rates vary mainly due to the binding strength, hence we keep on rate constant and change off rate based on the affinity</body>
        </notes>
        <math xmlns="http://www.w3.org/1998/Math/MathML">
          <apply>
            <times/>
            <ci> mwb54adfbf_e1cb_4b0d_9887_6c7ea12c83b2 </ci>
            <ci> mwebc095fb_07e3_42a8_8b1d_85414d9cd17a </ci>
          </apply>
        </math>
      </assignmentRule>
      <assignmentRule variable="mw5391b356_bbd4_40f4_82d9_d7d642d4c83c">
        <notes>
          <body xmlns="http://www.w3.org/1999/xhtml">Calculates total number of naive CD8 T cells in the blood</body>
        </notes>
        <math xmlns="http://www.w3.org/1998/Math/MathML">
          <apply>
            <times/>
            <ci> mwd91e4ad7_ac80_4b63_9fcf_89162edfb3d3 </ci>
            <ci> mw2a1fb56a_bf26_44f4_87f2_bb5f920998df </ci>
          </apply>
        </math>
      </assignmentRule>
      <assignmentRule variable="mwa0e02e7a_bff4_4070_9618_bc477408f331">
        <notes>
          <body xmlns="http://www.w3.org/1999/xhtml">Calculates total number of naive CD4 T cells in the blood</body>
        </notes>
        <math xmlns="http://www.w3.org/1998/Math/MathML">
          <apply>
            <times/>
            <ci> mw469e4c28_a053_4793_a189_742b11414af8 </ci>
            <ci> mw2a1fb56a_bf26_44f4_87f2_bb5f920998df </ci>
          </apply>
        </math>
      </assignmentRule>
      <assignmentRule variable="mw9854fd49_020a_4728_96be_3c12e3f98c16">
        <notes>
          <body xmlns="http://www.w3.org/1999/xhtml">Calculates total number of adhesion site density on tumor vasculature</body>
        </notes>
        <math xmlns="http://www.w3.org/1998/Math/MathML">
          <apply>
            <divide/>
            <apply>
              <times/>
              <ci> mw6839d7a0_d997_4ad0_9c67_a0bb2a497a71 </ci>
              <ci> mw1b65d56c_54cb_42a9_a010_0359d25ed573 </ci>
              <ci> mw4a12eab8_1b3a_4a94_bae0_56a921ab1a84 </ci>
            </apply>
            <ci> mwc9350222_5c1f_4a2b_bb6c_40df6a2dd7f6 </ci>
          </apply>
        </math>
      </assignmentRule>
      <assignmentRule variable="mw4a80246b_d5c0_44a3_a5bd_dd6feccac226">
        <notes>
          <body xmlns="http://www.w3.org/1999/xhtml">Calculates total number of adhesion site density on tumor vasculature</body>
        </notes>
        <math xmlns="http://www.w3.org/1998/Math/MathML">
          <apply>
            <times/>
            <ci> mwfe6e1278_9283_47f3_9701_03c8b6089c36 </ci>
            <ci> mw17e3ae7c_5c13_4aef_bb36_5ae9557d531b </ci>
          </apply>
        </math>
      </assignmentRule>
      <assignmentRule variable="mwf10ab37c_8fa7_465b_ada3_b9c621386a0a">
        <notes>
          <body xmlns="http://www.w3.org/1999/xhtml">Calculates total number of CD8 T cells in blood</body>
        </notes>
        <math xmlns="http://www.w3.org/1998/Math/MathML">
          <apply>
            <plus/>
            <ci> mw5391b356_bbd4_40f4_82d9_d7d642d4c83c </ci>
            <ci> mw68ac454b_5fd7_44ba_adfc_6c7f03e8ffd5 </ci>
          </apply>
        </math>
      </assignmentRule>
      <assignmentRule variable="mwe225dbad_5cf7_4bab_ada3_4d3e2386ae36">
        <notes>
          <body xmlns="http://www.w3.org/1999/xhtml">Calculates total number of T cells in the tumor</body>
        </notes>
        <math xmlns="http://www.w3.org/1998/Math/MathML">
          <apply>
            <plus/>
            <ci> mw7a727f1f_a564_4bfa_ab65_c2255ce344ff </ci>
            <ci> mw9154f624_c4b9_4434_b357_17249e3dc104 </ci>
          </apply>
        </math>
      </assignmentRule>
      <assignmentRule variable="mw36f7a3e4_0d6a_49e6_a94a_be0a9a3ec1a5">
        <notes>
          <body xmlns="http://www.w3.org/1999/xhtml">Calculates T cell clonality</body>
        </notes>
        <math xmlns="http://www.w3.org/1998/Math/MathML">
          <apply>
            <plus/>
            <cn type="integer"> 1 </cn>
            <apply>
              <divide/>
              <apply>
                <plus/>
                <apply>
                  <times/>
                  <ci> mw0a301512_d8fa_4a06_bd01_ad2617e826ee </ci>
                  <apply>
                    <divide/>
                    <apply>
                      <divide/>
                      <ci> mw68ac454b_5fd7_44ba_adfc_6c7f03e8ffd5 </ci>
                      <ci> mw0a301512_d8fa_4a06_bd01_ad2617e826ee </ci>
                    </apply>
                    <ci> mwf10ab37c_8fa7_465b_ada3_b9c621386a0a </ci>
                  </apply>
                  <apply>
                    <ci> log2 </ci>
                    <apply>
                      <divide/>
                      <apply>
                        <divide/>
                        <ci> mw68ac454b_5fd7_44ba_adfc_6c7f03e8ffd5 </ci>
                        <ci> mw0a301512_d8fa_4a06_bd01_ad2617e826ee </ci>
                      </apply>
                      <ci> mwf10ab37c_8fa7_465b_ada3_b9c621386a0a </ci>
                    </apply>
                  </apply>
                </apply>
                <apply>
                  <times/>
                  <ci> mwdc1aa388_4ff6_439b_9603_72fe6d6a03db </ci>
                  <apply>
                    <divide/>
                    <apply>
                      <divide/>
                      <ci> mw5391b356_bbd4_40f4_82d9_d7d642d4c83c </ci>
                      <ci> mwdc1aa388_4ff6_439b_9603_72fe6d6a03db </ci>
                    </apply>
                    <ci> mwf10ab37c_8fa7_465b_ada3_b9c621386a0a </ci>
                  </apply>
                  <apply>
                    <ci> log2 </ci>
                    <apply>
                      <divide/>
                      <apply>
                        <divide/>
                        <ci> mw5391b356_bbd4_40f4_82d9_d7d642d4c83c </ci>
                        <ci> mwdc1aa388_4ff6_439b_9603_72fe6d6a03db </ci>
                      </apply>
                      <ci> mwf10ab37c_8fa7_465b_ada3_b9c621386a0a </ci>
                    </apply>
                  </apply>
                </apply>
              </apply>
              <apply>
                <ci> log2 </ci>
                <apply>
                  <plus/>
                  <ci> mwdc1aa388_4ff6_439b_9603_72fe6d6a03db </ci>
                  <ci> mw0a301512_d8fa_4a06_bd01_ad2617e826ee </ci>
                </apply>
              </apply>
            </apply>
          </apply>
        </math>
      </assignmentRule>
      <assignmentRule variable="mw0731511a_436c_4efb_b856_425fbc10e1c9">
        <notes>
          <body xmlns="http://www.w3.org/1999/xhtml">Calculates number of division density of T cells based on TCR signal</body>
        </notes>
        <math xmlns="http://www.w3.org/1998/Math/MathML">
          <ci> mwb2e6a581_05fc_4433_8533_2ac8c1fdb553 </ci>
        </math>
      </assignmentRule>
      <assignmentRule variable="mw51d85736_9061_471b_a3da_8e027226e6b4">
        <notes>
          <body xmlns="http://www.w3.org/1999/xhtml">Calculates number of division density of T cells based on IL2 signal</body>
        </notes>
        <math xmlns="http://www.w3.org/1998/Math/MathML">
          <apply>
            <plus/>
            <apply>
              <divide/>
              <apply>
                <times/>
                <ci> mw8256e539_1467_4190_96d4_947ccdcd04f7 </ci>
                <apply>
                  <divide/>
                  <ci> mwf4a0cf98_f5e9_48ec_857a_95ee56bc946b </ci>
                  <ci> mw36ed3dc5_4e5f_472d_b249_f9d9fbe53b76 </ci>
                </apply>
              </apply>
              <apply>
                <plus/>
                <apply>
                  <divide/>
                  <ci> mwf4a0cf98_f5e9_48ec_857a_95ee56bc946b </ci>
                  <ci> mw36ed3dc5_4e5f_472d_b249_f9d9fbe53b76 </ci>
                </apply>
                <ci> mwde9ecd9a_9f1b_4d51_a53e_d134b3348896 </ci>
              </apply>
            </apply>
            <cn> 0.001 </cn>
          </apply>
        </math>
      </assignmentRule>
      <assignmentRule variable="mwbfc0b524_10c4_469a_ab2f_1c3614762232">
        <notes>
          <body xmlns="http://www.w3.org/1999/xhtml">Calculates number of division density of T cells based on coestimulation signal</body>
        </notes>
        <math xmlns="http://www.w3.org/1998/Math/MathML">
          <ci> mw7b7b8f32_a479_400d_8b7a_ad1f061fd0ef </ci>
        </math>
      </assignmentRule>
      <assignmentRule variable="mwd5d06534_db62_4b24_bc03_246bdab84aa7">
        <notes>
          <body xmlns="http://www.w3.org/1999/xhtml">Calculates number of division density of T cells based on all the signals</body>
        </notes>
        <math xmlns="http://www.w3.org/1998/Math/MathML">
          <apply>
            <plus/>
            <ci> mw0731511a_436c_4efb_b856_425fbc10e1c9 </ci>
            <ci> mw51d85736_9061_471b_a3da_8e027226e6b4 </ci>
            <ci> mwbfc0b524_10c4_469a_ab2f_1c3614762232 </ci>
          </apply>
        </math>
      </assignmentRule>
      <assignmentRule variable="mw99f5916a_3f1c_4e8c_8ef8_ccf5ae787c9a">
        <notes>
          <body xmlns="http://www.w3.org/1999/xhtml">Assigns tumor apparent diameter based on apparent volume</body>
        </notes>
        <math xmlns="http://www.w3.org/1998/Math/MathML">
          <apply>
            <divide/>
            <apply>
              <times/>
              <ci> mw8256e539_1467_4190_96d4_947ccdcd04f7 </ci>
              <apply>
                <divide/>
                <ci> mwf4a0cf98_f5e9_48ec_857a_95ee56bc946b </ci>
                <ci> mw36ed3dc5_4e5f_472d_b249_f9d9fbe53b76 </ci>
              </apply>
            </apply>
            <apply>
              <plus/>
              <apply>
                <divide/>
                <ci> mwf4a0cf98_f5e9_48ec_857a_95ee56bc946b </ci>
                <ci> mw36ed3dc5_4e5f_472d_b249_f9d9fbe53b76 </ci>
              </apply>
              <ci> mw721d8acc_9984_401a_9459_e8cae982cc78 </ci>
            </apply>
          </apply>
        </math>
      </assignmentRule>
      <assignmentRule variable="mw50342ef2_b483_4310_a9e2_fdf12d9b4907">
        <math xmlns="http://www.w3.org/1998/Math/MathML">
          <apply>
            <divide/>
            <ci> mw7a727f1f_a564_4bfa_ab65_c2255ce344ff </ci>
            <ci> mw9154f624_c4b9_4434_b357_17249e3dc104 </ci>
          </apply>
        </math>
      </assignmentRule>
    </listOfRules>
    <listOfReactions>
      <reaction id="mwc91806df_55b6_4e6d_9ba3_cc3d031588c8" reversible="false" fast="false">
        <notes>
          <body xmlns="http://www.w3.org/1999/xhtml">Cancer cell growth in the baseline condition without any other therapy (logistic growth model)</body>
        </notes>
        <listOfProducts>
          <speciesReference species="mw4a12eab8_1b3a_4a94_bae0_56a921ab1a84" stoichiometry="1"/>
        </listOfProducts>
        <kineticLaw>
          <math xmlns="http://www.w3.org/1998/Math/MathML">
            <apply>
              <times/>
              <ci> mwcde52d08_c3a4_4456_bcbf_0a736514dd02 </ci>
              <ci> mw4a12eab8_1b3a_4a94_bae0_56a921ab1a84 </ci>
              <apply>
                <minus/>
                <cn type="integer"> 1 </cn>
                <apply>
                  <divide/>
                  <ci> mw4a12eab8_1b3a_4a94_bae0_56a921ab1a84 </ci>
                  <ci> mwc9350222_5c1f_4a2b_bb6c_40df6a2dd7f6 </ci>
                </apply>
              </apply>
            </apply>
          </math>
        </kineticLaw>
      </reaction>
      <reaction id="mwd982067a_ffed_47ee_ad24_9270a6ec61b1" reversible="false" fast="false">
        <notes>
          <body xmlns="http://www.w3.org/1999/xhtml">Cancer cell death in the baseline condition without any other therapy</body>
        </notes>
        <listOfReactants>
          <speciesReference species="mw4a12eab8_1b3a_4a94_bae0_56a921ab1a84" stoichiometry="1"/>
        </listOfReactants>
        <kineticLaw>
          <math xmlns="http://www.w3.org/1998/Math/MathML">
            <apply>
              <times/>
              <ci> mw5ae59763_98ea_4d14_82f9_4ecfbb97e88c </ci>
              <ci> mw4a12eab8_1b3a_4a94_bae0_56a921ab1a84 </ci>
            </apply>
          </math>
        </kineticLaw>
      </reaction>
      <reaction id="mw707b6c20_b1bc_491a_8088_e4e4cc085e80" reversible="false" fast="false">
        <notes>
          <body xmlns="http://www.w3.org/1999/xhtml">Cancer cell death by effector T cells</body>
        </notes>
        <listOfReactants>
          <speciesReference species="mw4a12eab8_1b3a_4a94_bae0_56a921ab1a84" stoichiometry="1"/>
        </listOfReactants>
        <kineticLaw>
          <math xmlns="http://www.w3.org/1998/Math/MathML">
            <apply>
              <times/>
              <apply>
                <divide/>
                <apply>
                  <times/>
                  <ci> mw451447df_d06a_41af_aae5_48a4cc040910 </ci>
                  <ci> mw4a12eab8_1b3a_4a94_bae0_56a921ab1a84 </ci>
                  <ci> mw7a727f1f_a564_4bfa_ab65_c2255ce344ff </ci>
                </apply>
                <apply>
                  <plus/>
                  <ci> mw4a12eab8_1b3a_4a94_bae0_56a921ab1a84 </ci>
                  <ci> mwe225dbad_5cf7_4bab_ada3_4d3e2386ae36 </ci>
                </apply>
              </apply>
              <apply>
                <minus/>
                <apply>
                  <plus/>
                  <cn type="integer"> 0 </cn>
                  <cn type="integer"> 1 </cn>
                </apply>
                <apply>
                  <divide/>
                  <apply>
                    <power/>
                    <apply>
                      <divide/>
                      <apply>
                        <plus/>
                        <ci> mw6891c1eb_f90b_432a_acb5_9d4b014a300e </ci>
                        <ci> mwbf23feed_37f8_42e7_8bc6_f2461a66a5fb </ci>
                      </apply>
                      <ci> mwaa9b2cc2_9db7_49d7_acbc_460333aaf5c5 </ci>
                    </apply>
                    <ci> mw97c34844_a1ac_4f29_ab3f_25b1af316915 </ci>
                  </apply>
                  <apply>
                    <plus/>
                    <apply>
                      <power/>
                      <apply>
                        <divide/>
                        <apply>
                          <plus/>
                          <ci> mw6891c1eb_f90b_432a_acb5_9d4b014a300e </ci>
                          <ci> mwbf23feed_37f8_42e7_8bc6_f2461a66a5fb </ci>
                        </apply>
                        <ci> mwaa9b2cc2_9db7_49d7_acbc_460333aaf5c5 </ci>
                      </apply>
                      <ci> mw97c34844_a1ac_4f29_ab3f_25b1af316915 </ci>
                    </apply>
                    <cn type="integer"> 1 </cn>
                  </apply>
                </apply>
              </apply>
            </apply>
          </math>
        </kineticLaw>
      </reaction>
      <reaction id="mw3d3c9627_6485_4405_a184_c60a05072831" reversible="false" fast="false">
        <notes>
          <body xmlns="http://www.w3.org/1999/xhtml">Cancer cell death by other therapies (Not used here)</body>
        </notes>
        <listOfReactants>
          <speciesReference species="mw4a12eab8_1b3a_4a94_bae0_56a921ab1a84" stoichiometry="1"/>
        </listOfReactants>
        <kineticLaw>
          <math xmlns="http://www.w3.org/1998/Math/MathML">
            <apply>
              <times/>
              <ci> mw61a52772_0ad1_4859_aa72_af1e3b1b8922 </ci>
              <ci> mw4a12eab8_1b3a_4a94_bae0_56a921ab1a84 </ci>
              <ci> mwa27475aa_3525_4271_8e42_05916baa8c76 </ci>
            </apply>
          </math>
        </kineticLaw>
      </reaction>
      <reaction id="mw8979d7cb_4930_4578_be60_1c37584d2027" reversible="false" fast="false">
        <notes>
          <body xmlns="http://www.w3.org/1999/xhtml">Forcing tumor size to stay constant, which is used to calculate steady state initial condition. It is deactivated during the simulations.</body>
        </notes>
        <listOfProducts>
          <speciesReference species="mw4a12eab8_1b3a_4a94_bae0_56a921ab1a84" stoichiometry="1"/>
        </listOfProducts>
        <kineticLaw>
          <math xmlns="http://www.w3.org/1998/Math/MathML">
            <apply>
              <plus/>
              <apply>
                <times/>
                <apply>
                  <minus/>
                  <ci> mwcde52d08_c3a4_4456_bcbf_0a736514dd02 </ci>
                </apply>
                <ci> mw4a12eab8_1b3a_4a94_bae0_56a921ab1a84 </ci>
                <apply>
                  <minus/>
                  <cn type="integer"> 1 </cn>
                  <apply>
                    <divide/>
                    <ci> mw4a12eab8_1b3a_4a94_bae0_56a921ab1a84 </ci>
                    <ci> mwc9350222_5c1f_4a2b_bb6c_40df6a2dd7f6 </ci>
                  </apply>
                </apply>
              </apply>
              <apply>
                <times/>
                <ci> mw5ae59763_98ea_4d14_82f9_4ecfbb97e88c </ci>
                <ci> mw4a12eab8_1b3a_4a94_bae0_56a921ab1a84 </ci>
              </apply>
              <apply>
                <times/>
                <apply>
                  <divide/>
                  <apply>
                    <times/>
                    <ci> mw451447df_d06a_41af_aae5_48a4cc040910 </ci>
                    <ci> mw4a12eab8_1b3a_4a94_bae0_56a921ab1a84 </ci>
                    <ci> mw7a727f1f_a564_4bfa_ab65_c2255ce344ff </ci>
                  </apply>
                  <apply>
                    <plus/>
                    <ci> mw4a12eab8_1b3a_4a94_bae0_56a921ab1a84 </ci>
                    <ci> mwe225dbad_5cf7_4bab_ada3_4d3e2386ae36 </ci>
                  </apply>
                </apply>
                <apply>
                  <minus/>
                  <apply>
                    <plus/>
                    <cn type="integer"> 0 </cn>
                    <cn type="integer"> 1 </cn>
                  </apply>
                  <apply>
                    <divide/>
                    <apply>
                      <power/>
                      <apply>
                        <divide/>
                        <apply>
                          <plus/>
                          <ci> mw6891c1eb_f90b_432a_acb5_9d4b014a300e </ci>
                          <ci> mwbf23feed_37f8_42e7_8bc6_f2461a66a5fb </ci>
                        </apply>
                        <ci> mwaa9b2cc2_9db7_49d7_acbc_460333aaf5c5 </ci>
                      </apply>
                      <ci> mw97c34844_a1ac_4f29_ab3f_25b1af316915 </ci>
                    </apply>
                    <apply>
                      <plus/>
                      <apply>
                        <power/>
                        <apply>
                          <divide/>
                          <apply>
                            <plus/>
                            <ci> mw6891c1eb_f90b_432a_acb5_9d4b014a300e </ci>
                            <ci> mwbf23feed_37f8_42e7_8bc6_f2461a66a5fb </ci>
                          </apply>
                          <ci> mwaa9b2cc2_9db7_49d7_acbc_460333aaf5c5 </ci>
                        </apply>
                        <ci> mw97c34844_a1ac_4f29_ab3f_25b1af316915 </ci>
                      </apply>
                      <cn type="integer"> 1 </cn>
                    </apply>
                  </apply>
                </apply>
              </apply>
              <apply>
                <times/>
                <ci> mw61a52772_0ad1_4859_aa72_af1e3b1b8922 </ci>
                <ci> mw4a12eab8_1b3a_4a94_bae0_56a921ab1a84 </ci>
                <ci> mwa27475aa_3525_4271_8e42_05916baa8c76 </ci>
              </apply>
            </apply>
          </math>
        </kineticLaw>
      </reaction>
      <reaction id="mw4e026a12_e3d9_47f7_8b41_769e02453efa" reversible="false" fast="false">
        <notes>
          <body xmlns="http://www.w3.org/1999/xhtml">Amount of self protein produced from cancer cell death in the baseline condition without any other therapy</body>
        </notes>
        <listOfProducts>
          <speciesReference species="mwfa37b1fd_7fd2_48e0_ac1d_013df4d8cc83" stoichiometry="1"/>
        </listOfProducts>
        <kineticLaw>
          <math xmlns="http://www.w3.org/1998/Math/MathML">
            <apply>
              <divide/>
              <apply>
                <times/>
                <ci> mw5ae59763_98ea_4d14_82f9_4ecfbb97e88c </ci>
                <ci> mw4a12eab8_1b3a_4a94_bae0_56a921ab1a84 </ci>
                <ci> mw815d0ce3_fedd_4629_801b_b8f71beb07c7 </ci>
                <ci> mwc0c0bd02_bd54_4aa2_b44f_75547bdaf400 </ci>
                <ci> mwc9350222_5c1f_4a2b_bb6c_40df6a2dd7f6 </ci>
              </apply>
              <apply>
                <plus/>
                <ci> mw4a12eab8_1b3a_4a94_bae0_56a921ab1a84 </ci>
                <apply>
                  <times/>
                  <cn type="integer"> 1 </cn>
                  <ci> mw57377c8a_9243_41e6_9b79_e41d6ea6ba39 </ci>
                </apply>
              </apply>
            </apply>
          </math>
        </kineticLaw>
      </reaction>
      <reaction id="mwe39b56ac_dc54_416e_bd82_ead4b5ae4b3f" reversible="false" fast="false">
        <notes>
          <body xmlns="http://www.w3.org/1999/xhtml">Amount of self protein produced from cancer cell death by effector T cells</body>
        </notes>
        <listOfProducts>
          <speciesReference species="mwfa37b1fd_7fd2_48e0_ac1d_013df4d8cc83" stoichiometry="1"/>
        </listOfProducts>
        <kineticLaw>
          <math xmlns="http://www.w3.org/1998/Math/MathML">
            <apply>
              <divide/>
              <apply>
                <times/>
                <apply>
                  <divide/>
                  <apply>
                    <times/>
                    <ci> mw451447df_d06a_41af_aae5_48a4cc040910 </ci>
                    <ci> mw4a12eab8_1b3a_4a94_bae0_56a921ab1a84 </ci>
                    <ci> mw815d0ce3_fedd_4629_801b_b8f71beb07c7 </ci>
                    <ci> mwc0c0bd02_bd54_4aa2_b44f_75547bdaf400 </ci>
                    <ci> mw7a727f1f_a564_4bfa_ab65_c2255ce344ff </ci>
                  </apply>
                  <apply>
                    <plus/>
                    <ci> mw4a12eab8_1b3a_4a94_bae0_56a921ab1a84 </ci>
                    <ci> mwe225dbad_5cf7_4bab_ada3_4d3e2386ae36 </ci>
                  </apply>
                </apply>
                <apply>
                  <minus/>
                  <apply>
                    <plus/>
                    <cn type="integer"> 0 </cn>
                    <cn type="integer"> 1 </cn>
                  </apply>
                  <apply>
                    <divide/>
                    <apply>
                      <power/>
                      <apply>
                        <divide/>
                        <apply>
                          <plus/>
                          <ci> mw6891c1eb_f90b_432a_acb5_9d4b014a300e </ci>
                          <ci> mwbf23feed_37f8_42e7_8bc6_f2461a66a5fb </ci>
                        </apply>
                        <ci> mwaa9b2cc2_9db7_49d7_acbc_460333aaf5c5 </ci>
                      </apply>
                      <ci> mw97c34844_a1ac_4f29_ab3f_25b1af316915 </ci>
                    </apply>
                    <apply>
                      <plus/>
                      <apply>
                        <power/>
                        <apply>
                          <divide/>
                          <apply>
                            <plus/>
                            <ci> mw6891c1eb_f90b_432a_acb5_9d4b014a300e </ci>
                            <ci> mwbf23feed_37f8_42e7_8bc6_f2461a66a5fb </ci>
                          </apply>
                          <ci> mwaa9b2cc2_9db7_49d7_acbc_460333aaf5c5 </ci>
                        </apply>
                        <ci> mw97c34844_a1ac_4f29_ab3f_25b1af316915 </ci>
                      </apply>
                      <cn type="integer"> 1 </cn>
                    </apply>
                  </apply>
                </apply>
                <ci> mwc9350222_5c1f_4a2b_bb6c_40df6a2dd7f6 </ci>
              </apply>
              <apply>
                <plus/>
                <ci> mw4a12eab8_1b3a_4a94_bae0_56a921ab1a84 </ci>
                <apply>
                  <times/>
                  <cn type="integer"> 1 </cn>
                  <ci> mw57377c8a_9243_41e6_9b79_e41d6ea6ba39 </ci>
                </apply>
              </apply>
            </apply>
          </math>
        </kineticLaw>
      </reaction>
      <reaction id="mw18cd3a72_a896_4514_b52c_3ed4af883dae" reversible="false" fast="false">
        <notes>
          <body xmlns="http://www.w3.org/1999/xhtml">Amount of self protein produced from cancer cell death by other therapies</body>
        </notes>
        <listOfProducts>
          <speciesReference species="mwfa37b1fd_7fd2_48e0_ac1d_013df4d8cc83" stoichiometry="1"/>
        </listOfProducts>
        <kineticLaw>
          <math xmlns="http://www.w3.org/1998/Math/MathML">
            <apply>
              <divide/>
              <apply>
                <times/>
                <ci> mw61a52772_0ad1_4859_aa72_af1e3b1b8922 </ci>
                <ci> mw4a12eab8_1b3a_4a94_bae0_56a921ab1a84 </ci>
                <ci> mwa27475aa_3525_4271_8e42_05916baa8c76 </ci>
                <ci> mw815d0ce3_fedd_4629_801b_b8f71beb07c7 </ci>
                <ci> mwc0c0bd02_bd54_4aa2_b44f_75547bdaf400 </ci>
                <ci> mwc9350222_5c1f_4a2b_bb6c_40df6a2dd7f6 </ci>
              </apply>
              <apply>
                <plus/>
                <ci> mw4a12eab8_1b3a_4a94_bae0_56a921ab1a84 </ci>
                <apply>
                  <times/>
                  <cn type="integer"> 1 </cn>
                  <ci> mw57377c8a_9243_41e6_9b79_e41d6ea6ba39 </ci>
                </apply>
              </apply>
            </apply>
          </math>
        </kineticLaw>
      </reaction>
      <reaction id="mwf0af6167_bf34_41d6_919c_ca6f76c4b80e" reversible="false" fast="false">
        <notes>
          <body xmlns="http://www.w3.org/1999/xhtml">Degradation of self proteins in the tumor microenvironment</body>
        </notes>
        <listOfReactants>
          <speciesReference species="mwfa37b1fd_7fd2_48e0_ac1d_013df4d8cc83" stoichiometry="1"/>
        </listOfReactants>
        <kineticLaw>
          <math xmlns="http://www.w3.org/1998/Math/MathML">
            <apply>
              <times/>
              <ci> mw5f563b16_24de_4fe5_890e_20446a376100 </ci>
              <ci> mwfa37b1fd_7fd2_48e0_ac1d_013df4d8cc83 </ci>
              <ci> mw1b65d56c_54cb_42a9_a010_0359d25ed573 </ci>
            </apply>
          </math>
        </kineticLaw>
      </reaction>
      <reaction id="mw5e9a11c1_de15_4805_a221_fee923e17f78" reversible="false" fast="false">
        <notes>
          <body xmlns="http://www.w3.org/1999/xhtml">Amount of antigenic protein produced from cancer cell death in the baseline condition without any other therapy</body>
        </notes>
        <listOfProducts>
          <speciesReference species="mwf88baaac_cc66_4991_abaa_cd39e3b7d24e" stoichiometry="1"/>
        </listOfProducts>
        <kineticLaw>
          <math xmlns="http://www.w3.org/1998/Math/MathML">
            <apply>
              <divide/>
              <apply>
                <times/>
                <ci> mw5ae59763_98ea_4d14_82f9_4ecfbb97e88c </ci>
                <ci> mw4a12eab8_1b3a_4a94_bae0_56a921ab1a84 </ci>
                <ci> mw0a301512_d8fa_4a06_bd01_ad2617e826ee </ci>
                <ci> mwbe0927dc_5ce4_47d2_8fd4_3baeb963cdc1 </ci>
                <ci> mwc9350222_5c1f_4a2b_bb6c_40df6a2dd7f6 </ci>
              </apply>
              <apply>
                <plus/>
                <ci> mw4a12eab8_1b3a_4a94_bae0_56a921ab1a84 </ci>
                <apply>
                  <times/>
                  <cn type="integer"> 1 </cn>
                  <ci> mw57377c8a_9243_41e6_9b79_e41d6ea6ba39 </ci>
                </apply>
              </apply>
            </apply>
          </math>
        </kineticLaw>
      </reaction>
      <reaction id="mw2c0122bd_2173_4fb6_999a_68b51b8971fa" reversible="false" fast="false">
        <notes>
          <body xmlns="http://www.w3.org/1999/xhtml">Amount of antigenic protein produced from cancer cell death by effector T cells</body>
        </notes>
        <listOfProducts>
          <speciesReference species="mwf88baaac_cc66_4991_abaa_cd39e3b7d24e" stoichiometry="1"/>
        </listOfProducts>
        <kineticLaw>
          <math xmlns="http://www.w3.org/1998/Math/MathML">
            <apply>
              <divide/>
              <apply>
                <times/>
                <apply>
                  <divide/>
                  <apply>
                    <times/>
                    <ci> mw451447df_d06a_41af_aae5_48a4cc040910 </ci>
                    <ci> mw4a12eab8_1b3a_4a94_bae0_56a921ab1a84 </ci>
                    <ci> mwbe0927dc_5ce4_47d2_8fd4_3baeb963cdc1 </ci>
                    <ci> mw0a301512_d8fa_4a06_bd01_ad2617e826ee </ci>
                    <ci> mw7a727f1f_a564_4bfa_ab65_c2255ce344ff </ci>
                  </apply>
                  <apply>
                    <plus/>
                    <ci> mw4a12eab8_1b3a_4a94_bae0_56a921ab1a84 </ci>
                    <ci> mwe225dbad_5cf7_4bab_ada3_4d3e2386ae36 </ci>
                  </apply>
                </apply>
                <apply>
                  <minus/>
                  <apply>
                    <plus/>
                    <cn type="integer"> 0 </cn>
                    <cn type="integer"> 1 </cn>
                  </apply>
                  <apply>
                    <divide/>
                    <apply>
                      <power/>
                      <apply>
                        <divide/>
                        <apply>
                          <plus/>
                          <ci> mw6891c1eb_f90b_432a_acb5_9d4b014a300e </ci>
                          <ci> mwbf23feed_37f8_42e7_8bc6_f2461a66a5fb </ci>
                        </apply>
                        <ci> mwaa9b2cc2_9db7_49d7_acbc_460333aaf5c5 </ci>
                      </apply>
                      <ci> mw97c34844_a1ac_4f29_ab3f_25b1af316915 </ci>
                    </apply>
                    <apply>
                      <plus/>
                      <apply>
                        <power/>
                        <apply>
                          <divide/>
                          <apply>
                            <plus/>
                            <ci> mw6891c1eb_f90b_432a_acb5_9d4b014a300e </ci>
                            <ci> mwbf23feed_37f8_42e7_8bc6_f2461a66a5fb </ci>
                          </apply>
                          <ci> mwaa9b2cc2_9db7_49d7_acbc_460333aaf5c5 </ci>
                        </apply>
                        <ci> mw97c34844_a1ac_4f29_ab3f_25b1af316915 </ci>
                      </apply>
                      <cn type="integer"> 1 </cn>
                    </apply>
                  </apply>
                </apply>
                <ci> mwc9350222_5c1f_4a2b_bb6c_40df6a2dd7f6 </ci>
              </apply>
              <apply>
                <plus/>
                <ci> mw4a12eab8_1b3a_4a94_bae0_56a921ab1a84 </ci>
                <apply>
                  <times/>
                  <cn type="integer"> 1 </cn>
                  <ci> mw57377c8a_9243_41e6_9b79_e41d6ea6ba39 </ci>
                </apply>
              </apply>
            </apply>
          </math>
        </kineticLaw>
      </reaction>
      <reaction id="mwd8148f7f_878e_417d_bacf_6ce8b75e2e6d" reversible="false" fast="false">
        <notes>
          <body xmlns="http://www.w3.org/1999/xhtml">Amount of antigenic protein produced from cancer cell death by other therapies</body>
        </notes>
        <listOfProducts>
          <speciesReference species="mwf88baaac_cc66_4991_abaa_cd39e3b7d24e" stoichiometry="1"/>
        </listOfProducts>
        <kineticLaw>
          <math xmlns="http://www.w3.org/1998/Math/MathML">
            <apply>
              <divide/>
              <apply>
                <times/>
                <ci> mw61a52772_0ad1_4859_aa72_af1e3b1b8922 </ci>
                <ci> mw0a301512_d8fa_4a06_bd01_ad2617e826ee </ci>
                <ci> mw4a12eab8_1b3a_4a94_bae0_56a921ab1a84 </ci>
                <ci> mwa27475aa_3525_4271_8e42_05916baa8c76 </ci>
                <ci> mwbe0927dc_5ce4_47d2_8fd4_3baeb963cdc1 </ci>
                <ci> mwc9350222_5c1f_4a2b_bb6c_40df6a2dd7f6 </ci>
              </apply>
              <apply>
                <plus/>
                <ci> mw4a12eab8_1b3a_4a94_bae0_56a921ab1a84 </ci>
                <apply>
                  <times/>
                  <cn type="integer"> 1 </cn>
                  <ci> mw57377c8a_9243_41e6_9b79_e41d6ea6ba39 </ci>
                </apply>
              </apply>
            </apply>
          </math>
        </kineticLaw>
      </reaction>
      <reaction id="mwc091d871_a311_485d_ac32_8a622e0806cc" reversible="false" fast="false">
        <notes>
          <body xmlns="http://www.w3.org/1999/xhtml">Degradation of Antigenic proteins in the tumor microenvironment</body>
        </notes>
        <listOfReactants>
          <speciesReference species="mwf88baaac_cc66_4991_abaa_cd39e3b7d24e" stoichiometry="1"/>
        </listOfReactants>
        <kineticLaw>
          <math xmlns="http://www.w3.org/1998/Math/MathML">
            <apply>
              <times/>
              <ci> mw5f563b16_24de_4fe5_890e_20446a376100 </ci>
              <ci> mwf88baaac_cc66_4991_abaa_cd39e3b7d24e </ci>
              <ci> mw1b65d56c_54cb_42a9_a010_0359d25ed573 </ci>
            </apply>
          </math>
        </kineticLaw>
      </reaction>
      <reaction id="mwa3f1d84c_3a74_49e7_b611_3ad33dd66855" reversible="false" fast="false">
        <notes>
          <body xmlns="http://www.w3.org/1999/xhtml">lymph-mediated transport of self protein to the tumor draining LN</body>
        </notes>
        <listOfReactants>
          <speciesReference species="mwfa37b1fd_7fd2_48e0_ac1d_013df4d8cc83" stoichiometry="1"/>
        </listOfReactants>
        <listOfProducts>
          <speciesReference species="mwc32df4c1_cfb5_455e_96a6_f60c916c7183" stoichiometry="1"/>
        </listOfProducts>
        <kineticLaw>
          <math xmlns="http://www.w3.org/1998/Math/MathML">
            <apply>
              <divide/>
              <apply>
                <times/>
                <ci> mw39cbb433_5c27_4e80_b318_c985586418e1 </ci>
                <ci> mwfa37b1fd_7fd2_48e0_ac1d_013df4d8cc83 </ci>
                <ci> mw1b65d56c_54cb_42a9_a010_0359d25ed573 </ci>
                <ci> mw4a12eab8_1b3a_4a94_bae0_56a921ab1a84 </ci>
              </apply>
              <ci> mwc9350222_5c1f_4a2b_bb6c_40df6a2dd7f6 </ci>
            </apply>
          </math>
        </kineticLaw>
      </reaction>
      <reaction id="mw394f306d_690e_4de9_a9af_6ec92c0e556e" reversible="false" fast="false">
        <notes>
          <body xmlns="http://www.w3.org/1999/xhtml">lymph-mediated transport of antigenic protein to the tumor draining LN</body>
        </notes>
        <listOfReactants>
          <speciesReference species="mwf88baaac_cc66_4991_abaa_cd39e3b7d24e" stoichiometry="1"/>
        </listOfReactants>
        <listOfProducts>
          <speciesReference species="mwe958bfb4_cff8_4106_932c_6326f7d6f0df" stoichiometry="1"/>
        </listOfProducts>
        <kineticLaw>
          <math xmlns="http://www.w3.org/1998/Math/MathML">
            <apply>
              <divide/>
              <apply>
                <times/>
                <ci> mw39cbb433_5c27_4e80_b318_c985586418e1 </ci>
                <ci> mwf88baaac_cc66_4991_abaa_cd39e3b7d24e </ci>
                <ci> mw1b65d56c_54cb_42a9_a010_0359d25ed573 </ci>
                <ci> mw4a12eab8_1b3a_4a94_bae0_56a921ab1a84 </ci>
              </apply>
              <ci> mwc9350222_5c1f_4a2b_bb6c_40df6a2dd7f6 </ci>
            </apply>
          </math>
        </kineticLaw>
      </reaction>
      <reaction id="mwcf84d9bc_c7ee_41de_8f1b_ca0ad264d993" reversible="false" fast="false">
        <notes>
          <body xmlns="http://www.w3.org/1999/xhtml">Degradation of self proteins in the LN</body>
        </notes>
        <listOfReactants>
          <speciesReference species="mwc32df4c1_cfb5_455e_96a6_f60c916c7183" stoichiometry="1"/>
        </listOfReactants>
        <kineticLaw>
          <math xmlns="http://www.w3.org/1998/Math/MathML">
            <apply>
              <times/>
              <ci> mw5f563b16_24de_4fe5_890e_20446a376100 </ci>
              <ci> mwc32df4c1_cfb5_455e_96a6_f60c916c7183 </ci>
              <ci> mwd4848a47_3e6b_4d61_a61a_b7903ee78864 </ci>
            </apply>
          </math>
        </kineticLaw>
      </reaction>
      <reaction id="mwdf2341eb_5220_4109_9328_6f0c58779fce" reversible="false" fast="false">
        <notes>
          <body xmlns="http://www.w3.org/1999/xhtml">Degradation of antigenic proteins in the LN</body>
        </notes>
        <listOfReactants>
          <speciesReference species="mwe958bfb4_cff8_4106_932c_6326f7d6f0df" stoichiometry="1"/>
        </listOfReactants>
        <kineticLaw>
          <math xmlns="http://www.w3.org/1998/Math/MathML">
            <apply>
              <times/>
              <ci> mw5f563b16_24de_4fe5_890e_20446a376100 </ci>
              <ci> mwe958bfb4_cff8_4106_932c_6326f7d6f0df </ci>
              <ci> mwd4848a47_3e6b_4d61_a61a_b7903ee78864 </ci>
            </apply>
          </math>
        </kineticLaw>
      </reaction>
      <reaction id="mwa4b2d4f7_41de_4733_95d3_f31644a5bbfa" reversible="false" fast="false">
        <notes>
          <body xmlns="http://www.w3.org/1999/xhtml">synthesis of MHC</body>
        </notes>
        <listOfProducts>
          <speciesReference species="mw683e5cc4_9cd9_4410_ae45_1338ee2d9145" stoichiometry="1"/>
        </listOfProducts>
        <kineticLaw>
          <math xmlns="http://www.w3.org/1998/Math/MathML">
            <apply>
              <times/>
              <ci> mw9dc61aae_3f5c_4dd5_9cca_2d0de1a9b4ea </ci>
              <ci> mwb09e971e_3def_461b_b0bd_9f6b9bd01c9d </ci>
            </apply>
          </math>
        </kineticLaw>
      </reaction>
      <reaction id="mw4277b667_32b8_45df_aed8_f7c03c302782" reversible="false" fast="false">
        <notes>
          <body xmlns="http://www.w3.org/1999/xhtml">Basal degradation of MHC</body>
        </notes>
        <listOfReactants>
          <speciesReference species="mw683e5cc4_9cd9_4410_ae45_1338ee2d9145" stoichiometry="1"/>
        </listOfReactants>
        <kineticLaw>
          <math xmlns="http://www.w3.org/1998/Math/MathML">
            <apply>
              <times/>
              <ci> mw9dc61aae_3f5c_4dd5_9cca_2d0de1a9b4ea </ci>
              <ci> mw683e5cc4_9cd9_4410_ae45_1338ee2d9145 </ci>
            </apply>
          </math>
        </kineticLaw>
      </reaction>
      <reaction id="mw9def57cd_1058_4b84_9628_9a42da7f1bfe" reversible="false" fast="false">
        <notes>
          <body xmlns="http://www.w3.org/1999/xhtml">Internalization of free MHC</body>
        </notes>
        <listOfReactants>
          <speciesReference species="mw6d6b3fc3_d465_4fb8_b758_13ffc505d824" stoichiometry="1"/>
        </listOfReactants>
        <listOfProducts>
          <speciesReference species="mw683e5cc4_9cd9_4410_ae45_1338ee2d9145" stoichiometry="1"/>
        </listOfProducts>
        <kineticLaw>
          <math xmlns="http://www.w3.org/1998/Math/MathML">
            <apply>
              <times/>
              <ci> mwf224e931_bed1_4c27_8343_fdf98296e85a </ci>
              <ci> mw6d6b3fc3_d465_4fb8_b758_13ffc505d824 </ci>
            </apply>
          </math>
        </kineticLaw>
      </reaction>
      <reaction id="mw6963cedf_21b9_4910_8638_b2f8045f8a65" reversible="false" fast="false">
        <notes>
          <body xmlns="http://www.w3.org/1999/xhtml">Internalization of self protein in the endosomes</body>
        </notes>
        <listOfProducts>
          <speciesReference species="mw3e90ef5e_100f_4d19_8fcb_ab72380989e5" stoichiometry="1"/>
        </listOfProducts>
        <kineticLaw>
          <math xmlns="http://www.w3.org/1998/Math/MathML">
            <apply>
              <divide/>
              <apply>
                <times/>
                <ci> mw3b23e211_5736_4d71_819c_598bf808307b </ci>
                <ci> mw4ef922d0_b5ea_426e_aaa7_5909aec9897c </ci>
                <ci> mwfa37b1fd_7fd2_48e0_ac1d_013df4d8cc83 </ci>
              </apply>
              <ci> mw870acff8_8f91_4b47_9e2d_77bcf46ba1f0 </ci>
            </apply>
          </math>
        </kineticLaw>
      </reaction>
      <reaction id="mw0dbcbdf4_8234_4b36_9fe7_506565671aaf" reversible="false" fast="false">
        <notes>
          <body xmlns="http://www.w3.org/1999/xhtml">Degradation of self proteins to self peptides</body>
        </notes>
        <listOfReactants>
          <speciesReference species="mw3e90ef5e_100f_4d19_8fcb_ab72380989e5" stoichiometry="1"/>
        </listOfReactants>
        <kineticLaw>
          <math xmlns="http://www.w3.org/1998/Math/MathML">
            <apply>
              <times/>
              <ci> mwdbe183e4_795d_4b08_9ad6_c1411036ef80 </ci>
              <ci> mw3e90ef5e_100f_4d19_8fcb_ab72380989e5 </ci>
            </apply>
          </math>
        </kineticLaw>
      </reaction>
      <reaction id="mw139c2297_9ce4_4fd7_90e0_b613e010198c" reversible="false" fast="false">
        <notes>
          <body xmlns="http://www.w3.org/1999/xhtml">Degradation of self proteins to self peptides</body>
        </notes>
        <listOfProducts>
          <speciesReference species="mw9f2c7fa5_3d10_46d1_a652_134cba50608c" stoichiometry="1"/>
        </listOfProducts>
        <kineticLaw>
          <math xmlns="http://www.w3.org/1998/Math/MathML">
            <apply>
              <times/>
              <ci> mwdbe183e4_795d_4b08_9ad6_c1411036ef80 </ci>
              <ci> mw5682b886_b3fd_4aed_979f_a9ab7cd832a3 </ci>
              <ci> mw3e90ef5e_100f_4d19_8fcb_ab72380989e5 </ci>
            </apply>
          </math>
        </kineticLaw>
      </reaction>
      <reaction id="mwf7d68a23_c3d0_451e_b6f6_c2b1fcc6a0b3" reversible="true" fast="false">
        <notes>
          <body xmlns="http://www.w3.org/1999/xhtml">Binding and unbinding of self peptide to MHC</body>
        </notes>
        <listOfReactants>
          <speciesReference species="mw9f2c7fa5_3d10_46d1_a652_134cba50608c" stoichiometry="1"/>
          <speciesReference species="mw683e5cc4_9cd9_4410_ae45_1338ee2d9145" stoichiometry="1"/>
        </listOfReactants>
        <listOfProducts>
          <speciesReference species="mw7a63a25c_53db_447e_8bc9_ac7ab4f63f17" stoichiometry="1"/>
        </listOfProducts>
        <kineticLaw>
          <math xmlns="http://www.w3.org/1998/Math/MathML">
            <apply>
              <minus/>
              <apply>
                <divide/>
                <apply>
                  <times/>
                  <ci> mwebc095fb_07e3_42a8_8b1d_85414d9cd17a </ci>
                  <ci> mw683e5cc4_9cd9_4410_ae45_1338ee2d9145 </ci>
                  <ci> mw9f2c7fa5_3d10_46d1_a652_134cba50608c </ci>
                </apply>
                <ci> mwe1d68345_a93e_4d6a_9a67_b36c204f9f38 </ci>
              </apply>
              <apply>
                <times/>
                <ci> mw0f919c1c_61e6_4e87_ac4b_e265bb164ba6 </ci>
                <ci> mw7a63a25c_53db_447e_8bc9_ac7ab4f63f17 </ci>
              </apply>
            </apply>
          </math>
        </kineticLaw>
      </reaction>
      <reaction id="mw3da57a8a_41b6_43dd_a734_a0bacd0a7ac5" reversible="false" fast="false">
        <notes>
          <body xmlns="http://www.w3.org/1999/xhtml">Degradation of self peptides</body>
        </notes>
        <listOfReactants>
          <speciesReference species="mw9f2c7fa5_3d10_46d1_a652_134cba50608c" stoichiometry="1"/>
        </listOfReactants>
        <kineticLaw>
          <math xmlns="http://www.w3.org/1998/Math/MathML">
            <apply>
              <times/>
              <ci> mw44ec38bf_8ddf_46ad_baf3_a5c57c304b48 </ci>
              <ci> mw9f2c7fa5_3d10_46d1_a652_134cba50608c </ci>
            </apply>
          </math>
        </kineticLaw>
      </reaction>
      <reaction id="mw72e84f1e_6dcb_4fe9_bb67_66122986fd7a" reversible="false" fast="false">
        <notes>
          <body xmlns="http://www.w3.org/1999/xhtml">Degradatin of self peptide MHC complex</body>
        </notes>
        <listOfReactants>
          <speciesReference species="mw7a63a25c_53db_447e_8bc9_ac7ab4f63f17" stoichiometry="1"/>
        </listOfReactants>
        <kineticLaw>
          <math xmlns="http://www.w3.org/1998/Math/MathML">
            <apply>
              <times/>
              <ci> mw67c70ed5_4b7f_44e9_9582_90e7008bb696 </ci>
              <ci> mw7a63a25c_53db_447e_8bc9_ac7ab4f63f17 </ci>
            </apply>
          </math>
        </kineticLaw>
      </reaction>
      <reaction id="mw699db7aa_2b73_4dde_917f_e2de5f9f88b4" reversible="false" fast="false">
        <notes>
          <body xmlns="http://www.w3.org/1999/xhtml">Surfacing of self peptide MHC complex</body>
        </notes>
        <listOfReactants>
          <speciesReference species="mw7a63a25c_53db_447e_8bc9_ac7ab4f63f17" stoichiometry="1"/>
        </listOfReactants>
        <listOfProducts>
          <speciesReference species="mw07a6f8a3_d22d_4a95_9324_440a4812947f" stoichiometry="1"/>
        </listOfProducts>
        <kineticLaw>
          <math xmlns="http://www.w3.org/1998/Math/MathML">
            <apply>
              <times/>
              <ci> mwa5d89150_2ddd_4a61_b897_338f2604ca94 </ci>
              <ci> mw7a63a25c_53db_447e_8bc9_ac7ab4f63f17 </ci>
            </apply>
          </math>
        </kineticLaw>
      </reaction>
      <reaction id="mwb801a597_fb0e_4e26_b719_4fd5cae42118" reversible="false" fast="false">
        <notes>
          <body xmlns="http://www.w3.org/1999/xhtml">Unbinding of self peptide MHC complex</body>
        </notes>
        <listOfReactants>
          <speciesReference species="mw07a6f8a3_d22d_4a95_9324_440a4812947f" stoichiometry="1"/>
        </listOfReactants>
        <listOfProducts>
          <speciesReference species="mw6d6b3fc3_d465_4fb8_b758_13ffc505d824" stoichiometry="1"/>
        </listOfProducts>
        <kineticLaw>
          <math xmlns="http://www.w3.org/1998/Math/MathML">
            <apply>
              <times/>
              <ci> mw0f919c1c_61e6_4e87_ac4b_e265bb164ba6 </ci>
              <ci> mw07a6f8a3_d22d_4a95_9324_440a4812947f </ci>
            </apply>
          </math>
        </kineticLaw>
      </reaction>
      <reaction id="mw1aea59ac_eaf0_4091_904f_13c725376151" reversible="false" fast="false">
        <notes>
          <body xmlns="http://www.w3.org/1999/xhtml">Internalization of antigenic protein in the endosomes</body>
        </notes>
        <listOfProducts>
          <speciesReference species="mw4d1034fa_ce97_42d0_90bf_e37d6f18ed03" stoichiometry="1"/>
        </listOfProducts>
        <kineticLaw>
          <math xmlns="http://www.w3.org/1998/Math/MathML">
            <apply>
              <divide/>
              <apply>
                <times/>
                <ci> mw390f216c_90ae_459c_a7b5_4b80ed1af617 </ci>
                <ci> mw4ef922d0_b5ea_426e_aaa7_5909aec9897c </ci>
                <ci> mwf88baaac_cc66_4991_abaa_cd39e3b7d24e </ci>
              </apply>
              <ci> mw870acff8_8f91_4b47_9e2d_77bcf46ba1f0 </ci>
            </apply>
          </math>
        </kineticLaw>
      </reaction>
      <reaction id="mw817b8abf_3e6e_470c_917a_93ab9bc99a43" reversible="false" fast="false">
        <notes>
          <body xmlns="http://www.w3.org/1999/xhtml">Degradation of antigenic protein to antigenic peptides</body>
        </notes>
        <listOfReactants>
          <speciesReference species="mw4d1034fa_ce97_42d0_90bf_e37d6f18ed03" stoichiometry="1"/>
        </listOfReactants>
        <kineticLaw>
          <math xmlns="http://www.w3.org/1998/Math/MathML">
            <apply>
              <times/>
              <ci> mw3628e4cb_ec7e_4ff8_8cb2_57f2b446b683 </ci>
              <ci> mw4d1034fa_ce97_42d0_90bf_e37d6f18ed03 </ci>
            </apply>
          </math>
        </kineticLaw>
      </reaction>
      <reaction id="mw083c86df_9c6f_4fbc_aace_95b9b3d25293" reversible="false" fast="false">
        <notes>
          <body xmlns="http://www.w3.org/1999/xhtml">Degradation of antigenic protein to antigenic peptides</body>
        </notes>
        <listOfProducts>
          <speciesReference species="mw684b37f6_c385_44d7_8e2c_ba72db429922" stoichiometry="1"/>
        </listOfProducts>
        <kineticLaw>
          <math xmlns="http://www.w3.org/1998/Math/MathML">
            <apply>
              <times/>
              <ci> mw3628e4cb_ec7e_4ff8_8cb2_57f2b446b683 </ci>
              <ci> mw5682b886_b3fd_4aed_979f_a9ab7cd832a3 </ci>
              <ci> mw4d1034fa_ce97_42d0_90bf_e37d6f18ed03 </ci>
            </apply>
          </math>
        </kineticLaw>
      </reaction>
      <reaction id="mw578d5ba7_bf58_46a8_90f3_ca32f631dc17" reversible="true" fast="false">
        <notes>
          <body xmlns="http://www.w3.org/1999/xhtml">Binding and unbinding of antigenic peptide to MHC</body>
        </notes>
        <listOfReactants>
          <speciesReference species="mw684b37f6_c385_44d7_8e2c_ba72db429922" stoichiometry="1"/>
          <speciesReference species="mw683e5cc4_9cd9_4410_ae45_1338ee2d9145" stoichiometry="1"/>
        </listOfReactants>
        <listOfProducts>
          <speciesReference species="mwe0f175f2_a54d_44c7_89bd_7be4432a0341" stoichiometry="1"/>
        </listOfProducts>
        <kineticLaw>
          <math xmlns="http://www.w3.org/1998/Math/MathML">
            <apply>
              <minus/>
              <apply>
                <divide/>
                <apply>
                  <times/>
                  <ci> mw48329238_da42_4d4c_afbd_c8b1dc9e3332 </ci>
                  <ci> mw683e5cc4_9cd9_4410_ae45_1338ee2d9145 </ci>
                  <ci> mw684b37f6_c385_44d7_8e2c_ba72db429922 </ci>
                </apply>
                <ci> mwe1d68345_a93e_4d6a_9a67_b36c204f9f38 </ci>
              </apply>
              <apply>
                <times/>
                <ci> mw9226cbfb_ce48_4126_ab95_ab4d9fb08f5c </ci>
                <ci> mwe0f175f2_a54d_44c7_89bd_7be4432a0341 </ci>
              </apply>
            </apply>
          </math>
        </kineticLaw>
      </reaction>
      <reaction id="mwb702fb5d_8dc5_41b2_9f39_2a4f273b7bd0" reversible="false" fast="false">
        <notes>
          <body xmlns="http://www.w3.org/1999/xhtml">Degradation of antigenic peptide</body>
        </notes>
        <listOfReactants>
          <speciesReference species="mw684b37f6_c385_44d7_8e2c_ba72db429922" stoichiometry="1"/>
        </listOfReactants>
        <kineticLaw>
          <math xmlns="http://www.w3.org/1998/Math/MathML">
            <apply>
              <times/>
              <ci> mw5232a4e1_43ac_4a82_aed3_0b6e8efc6fe2 </ci>
              <ci> mw684b37f6_c385_44d7_8e2c_ba72db429922 </ci>
            </apply>
          </math>
        </kineticLaw>
      </reaction>
      <reaction id="mw41267667_9c75_467b_98bd_f5dc4ddad4ab" reversible="false" fast="false">
        <notes>
          <body xmlns="http://www.w3.org/1999/xhtml">Degradatin of antigenic peptide MHC complex</body>
        </notes>
        <listOfReactants>
          <speciesReference species="mwe0f175f2_a54d_44c7_89bd_7be4432a0341" stoichiometry="1"/>
        </listOfReactants>
        <kineticLaw>
          <math xmlns="http://www.w3.org/1998/Math/MathML">
            <apply>
              <times/>
              <ci> mwcfff7554_d4db_49f0_8a06_e8811c731172 </ci>
              <ci> mwe0f175f2_a54d_44c7_89bd_7be4432a0341 </ci>
            </apply>
          </math>
        </kineticLaw>
      </reaction>
      <reaction id="mw5c564298_627c_4887_b659_261a5c0a4b21" reversible="false" fast="false">
        <notes>
          <body xmlns="http://www.w3.org/1999/xhtml">Surfacing of antigenic peptide MHC complex</body>
        </notes>
        <listOfReactants>
          <speciesReference species="mwe0f175f2_a54d_44c7_89bd_7be4432a0341" stoichiometry="1"/>
        </listOfReactants>
        <listOfProducts>
          <speciesReference species="mwcfe2708d_d027_433c_8128_d643ab5f8a76" stoichiometry="1"/>
        </listOfProducts>
        <kineticLaw>
          <math xmlns="http://www.w3.org/1998/Math/MathML">
            <apply>
              <times/>
              <ci> mw290a29c2_4f1e_4adb_90f6_41d7fb330d59 </ci>
              <ci> mwe0f175f2_a54d_44c7_89bd_7be4432a0341 </ci>
            </apply>
          </math>
        </kineticLaw>
      </reaction>
      <reaction id="mw848d5f23_fa74_4f55_8a0b_807854a0b3dc" reversible="false" fast="false">
        <notes>
          <body xmlns="http://www.w3.org/1999/xhtml">Unbinding of antigenic peptide MHC complex</body>
        </notes>
        <listOfReactants>
          <speciesReference species="mwcfe2708d_d027_433c_8128_d643ab5f8a76" stoichiometry="1"/>
        </listOfReactants>
        <listOfProducts>
          <speciesReference species="mw6d6b3fc3_d465_4fb8_b758_13ffc505d824" stoichiometry="1"/>
        </listOfProducts>
        <kineticLaw>
          <math xmlns="http://www.w3.org/1998/Math/MathML">
            <apply>
              <times/>
              <ci> mw9226cbfb_ce48_4126_ab95_ab4d9fb08f5c </ci>
              <ci> mwcfe2708d_d027_433c_8128_d643ab5f8a76 </ci>
            </apply>
          </math>
        </kineticLaw>
      </reaction>
      <reaction id="mw46ae74b9_66aa_4d01_a81b_bc93f5dfec4a" reversible="false" fast="false">
        <notes>
          <body xmlns="http://www.w3.org/1999/xhtml">Basal entry of APCs</body>
        </notes>
        <listOfProducts>
          <speciesReference species="mw7d23c5b2_27b0_4721_93f1_fac1251c3d36" stoichiometry="1"/>
        </listOfProducts>
        <kineticLaw>
          <math xmlns="http://www.w3.org/1998/Math/MathML">
            <apply>
              <times/>
              <apply>
                <divide/>
                <apply>
                  <times/>
                  <ci> mwd9458470_2090_4cf9_a05c_ec4c798bf39a </ci>
                  <ci> mw4a12eab8_1b3a_4a94_bae0_56a921ab1a84 </ci>
                </apply>
                <ci> mwc9350222_5c1f_4a2b_bb6c_40df6a2dd7f6 </ci>
              </apply>
              <ci> mw96d1c104_95de_4f05_a2fc_ad9548c6ba35 </ci>
              <ci> mw1b65d56c_54cb_42a9_a010_0359d25ed573 </ci>
            </apply>
          </math>
        </kineticLaw>
      </reaction>
      <reaction id="mwc66c4686_ef84_46a4_ba1b_0e2f38f7d725" reversible="false" fast="false">
        <notes>
          <body xmlns="http://www.w3.org/1999/xhtml">Basal death or exit of APCs</body>
        </notes>
        <listOfReactants>
          <speciesReference species="mw7d23c5b2_27b0_4721_93f1_fac1251c3d36" stoichiometry="1"/>
        </listOfReactants>
        <kineticLaw>
          <math xmlns="http://www.w3.org/1998/Math/MathML">
            <apply>
              <times/>
              <ci> mwd9458470_2090_4cf9_a05c_ec4c798bf39a </ci>
              <ci> mw7d23c5b2_27b0_4721_93f1_fac1251c3d36 </ci>
            </apply>
          </math>
        </kineticLaw>
      </reaction>
      <reaction id="mwc6b22354_25b7_4a64_bd93_5b64e6ad4827" reversible="false" fast="false">
        <notes>
          <body xmlns="http://www.w3.org/1999/xhtml">Basal production of maturation cytokine</body>
        </notes>
        <listOfProducts>
          <speciesReference species="mw0be075f5_75ea_439c_a20d_8f42a9afcc23" stoichiometry="1"/>
        </listOfProducts>
        <kineticLaw>
          <math xmlns="http://www.w3.org/1998/Math/MathML">
            <apply>
              <times/>
              <ci> mwd5056d40_479c_4fde_9794_7b0a499f51f3 </ci>
              <ci> mwafcf621f_9711_4d5c_a676_ba79e5616ac7 </ci>
              <ci> mw1b65d56c_54cb_42a9_a010_0359d25ed573 </ci>
            </apply>
          </math>
        </kineticLaw>
      </reaction>
      <reaction id="mwb17c5fe2_d4f1_4286_905a_f7e9da037c9b" reversible="false" fast="false">
        <notes>
          <body xmlns="http://www.w3.org/1999/xhtml">Production of maturation cytokine from T cell killing</body>
        </notes>
        <listOfProducts>
          <speciesReference species="mw0be075f5_75ea_439c_a20d_8f42a9afcc23" stoichiometry="1"/>
        </listOfProducts>
        <kineticLaw>
          <math xmlns="http://www.w3.org/1998/Math/MathML">
            <apply>
              <divide/>
              <apply>
                <times/>
                <apply>
                  <divide/>
                  <apply>
                    <times/>
                    <ci> mw451447df_d06a_41af_aae5_48a4cc040910 </ci>
                    <ci> mw4a12eab8_1b3a_4a94_bae0_56a921ab1a84 </ci>
                    <ci> mw2481fc11_fadd_43f8_8cd3_f5792d7e9eae </ci>
                    <ci> mw7a727f1f_a564_4bfa_ab65_c2255ce344ff </ci>
                  </apply>
                  <apply>
                    <plus/>
                    <ci> mw4a12eab8_1b3a_4a94_bae0_56a921ab1a84 </ci>
                    <ci> mwe225dbad_5cf7_4bab_ada3_4d3e2386ae36 </ci>
                  </apply>
                </apply>
                <apply>
                  <minus/>
                  <apply>
                    <plus/>
                    <cn type="integer"> 0 </cn>
                    <cn type="integer"> 1 </cn>
                  </apply>
                  <apply>
                    <divide/>
                    <apply>
                      <power/>
                      <apply>
                        <divide/>
                        <apply>
                          <plus/>
                          <ci> mw6891c1eb_f90b_432a_acb5_9d4b014a300e </ci>
                          <ci> mwbf23feed_37f8_42e7_8bc6_f2461a66a5fb </ci>
                        </apply>
                        <ci> mwaa9b2cc2_9db7_49d7_acbc_460333aaf5c5 </ci>
                      </apply>
                      <ci> mw97c34844_a1ac_4f29_ab3f_25b1af316915 </ci>
                    </apply>
                    <apply>
                      <plus/>
                      <apply>
                        <power/>
                        <apply>
                          <divide/>
                          <apply>
                            <plus/>
                            <ci> mw6891c1eb_f90b_432a_acb5_9d4b014a300e </ci>
                            <ci> mwbf23feed_37f8_42e7_8bc6_f2461a66a5fb </ci>
                          </apply>
                          <ci> mwaa9b2cc2_9db7_49d7_acbc_460333aaf5c5 </ci>
                        </apply>
                        <ci> mw97c34844_a1ac_4f29_ab3f_25b1af316915 </ci>
                      </apply>
                      <cn type="integer"> 1 </cn>
                    </apply>
                  </apply>
                </apply>
                <ci> mwc9350222_5c1f_4a2b_bb6c_40df6a2dd7f6 </ci>
              </apply>
              <apply>
                <plus/>
                <ci> mw4a12eab8_1b3a_4a94_bae0_56a921ab1a84 </ci>
                <apply>
                  <times/>
                  <cn type="integer"> 1 </cn>
                  <ci> mw57377c8a_9243_41e6_9b79_e41d6ea6ba39 </ci>
                </apply>
              </apply>
            </apply>
          </math>
        </kineticLaw>
      </reaction>
      <reaction id="mw4e72e097_1eea_4ab4_b38d_fa36b2fb938a" reversible="false" fast="false">
        <notes>
          <body xmlns="http://www.w3.org/1999/xhtml">Basal degradation of maturation cytokine</body>
        </notes>
        <listOfReactants>
          <speciesReference species="mw0be075f5_75ea_439c_a20d_8f42a9afcc23" stoichiometry="1"/>
        </listOfReactants>
        <kineticLaw>
          <math xmlns="http://www.w3.org/1998/Math/MathML">
            <apply>
              <times/>
              <ci> mwd5056d40_479c_4fde_9794_7b0a499f51f3 </ci>
              <ci> mw0be075f5_75ea_439c_a20d_8f42a9afcc23 </ci>
              <ci> mw1b65d56c_54cb_42a9_a010_0359d25ed573 </ci>
            </apply>
          </math>
        </kineticLaw>
      </reaction>
      <reaction id="mw7c9ed2c5_f588_4945_8ccb_820fc1f32b8b" reversible="false" fast="false">
        <notes>
          <body xmlns="http://www.w3.org/1999/xhtml">Maturation of APCs</body>
        </notes>
        <listOfReactants>
          <speciesReference species="mw7d23c5b2_27b0_4721_93f1_fac1251c3d36" stoichiometry="1"/>
        </listOfReactants>
        <listOfProducts>
          <speciesReference species="mwc56cfd40_8669_416a_b82d_f38ee635a6b0" stoichiometry="1"/>
        </listOfProducts>
        <kineticLaw>
          <math xmlns="http://www.w3.org/1998/Math/MathML">
            <apply>
              <divide/>
              <apply>
                <times/>
                <ci> mw1e14fe3e_ace8_47a4_9238_595d4561f76d </ci>
                <ci> mw7d23c5b2_27b0_4721_93f1_fac1251c3d36 </ci>
                <ci> mw0be075f5_75ea_439c_a20d_8f42a9afcc23 </ci>
              </apply>
              <apply>
                <plus/>
                <ci> mwa5d0f52b_fbff_46fd_89dc_210942d83895 </ci>
                <ci> mw0be075f5_75ea_439c_a20d_8f42a9afcc23 </ci>
              </apply>
            </apply>
          </math>
        </kineticLaw>
      </reaction>
      <reaction id="mwd8c5fd03_370b_41f2_9dfd_ed9483c0d40b" reversible="false" fast="false">
        <notes>
          <body xmlns="http://www.w3.org/1999/xhtml">migration of tumor mAPCs to LN </body>
        </notes>
        <listOfReactants>
          <speciesReference species="mwc56cfd40_8669_416a_b82d_f38ee635a6b0" stoichiometry="1"/>
        </listOfReactants>
        <listOfProducts>
          <speciesReference species="mwcfca9176_6894_4ff6_9a71_b8459e27f447" stoichiometry="1"/>
        </listOfProducts>
        <kineticLaw>
          <math xmlns="http://www.w3.org/1998/Math/MathML">
            <apply>
              <times/>
              <ci> mw580a9c71_357c_4736_a853_e2b1895c2fdc </ci>
              <ci> mwc56cfd40_8669_416a_b82d_f38ee635a6b0 </ci>
            </apply>
          </math>
        </kineticLaw>
      </reaction>
      <reaction id="mwb6cb6115_5b28_4879_8d7c_660462532039" reversible="false" fast="false">
        <notes>
          <body xmlns="http://www.w3.org/1999/xhtml">Death, exit or deactivation of mAPCs in LN</body>
        </notes>
        <listOfReactants>
          <speciesReference species="mwcfca9176_6894_4ff6_9a71_b8459e27f447" stoichiometry="1"/>
        </listOfReactants>
        <kineticLaw>
          <math xmlns="http://www.w3.org/1998/Math/MathML">
            <apply>
              <times/>
              <ci> mwc1053526_9f3a_4484_896f_349d13fa704b </ci>
              <ci> mwcfca9176_6894_4ff6_9a71_b8459e27f447 </ci>
            </apply>
          </math>
        </kineticLaw>
      </reaction>
      <reaction id="mwc92b316e_f076_40f0_9861_50aa012adfb7" reversible="false" fast="false">
        <notes>
          <body xmlns="http://www.w3.org/1999/xhtml">Basal entry of APCs</body>
        </notes>
        <listOfProducts>
          <speciesReference species="mwdb9151de_63a0_4b01_a847_043ec00fc5c4" stoichiometry="1"/>
        </listOfProducts>
        <kineticLaw>
          <math xmlns="http://www.w3.org/1998/Math/MathML">
            <apply>
              <times/>
              <ci> mwd9458470_2090_4cf9_a05c_ec4c798bf39a </ci>
              <ci> mw023c6da2_73a3_4394_93dc_5505c9346c7b </ci>
              <ci> mwd4848a47_3e6b_4d61_a61a_b7903ee78864 </ci>
            </apply>
          </math>
        </kineticLaw>
      </reaction>
      <reaction id="mw61850658_0706_46d7_91cb_75c58e83725e" reversible="false" fast="false">
        <notes>
          <body xmlns="http://www.w3.org/1999/xhtml">Basal death or exit of APCs</body>
        </notes>
        <listOfReactants>
          <speciesReference species="mwdb9151de_63a0_4b01_a847_043ec00fc5c4" stoichiometry="1"/>
        </listOfReactants>
        <kineticLaw>
          <math xmlns="http://www.w3.org/1998/Math/MathML">
            <apply>
              <times/>
              <ci> mwd9458470_2090_4cf9_a05c_ec4c798bf39a </ci>
              <ci> mwdb9151de_63a0_4b01_a847_043ec00fc5c4 </ci>
            </apply>
          </math>
        </kineticLaw>
      </reaction>
      <reaction id="mwcef24718_e6c5_415c_97de_e301f9259389" reversible="false" fast="false">
        <notes>
          <body xmlns="http://www.w3.org/1999/xhtml">IL2 release</body>
        </notes>
        <listOfProducts>
          <speciesReference species="mwf4a0cf98_f5e9_48ec_857a_95ee56bc946b" stoichiometry="1"/>
        </listOfProducts>
        <kineticLaw>
          <math xmlns="http://www.w3.org/1998/Math/MathML">
            <apply>
              <times/>
              <ci> mwd137168f_f48e_4fa9_b81f_82ea1fd94292 </ci>
              <ci> mw7dc28bda_562d_4f52_9b2c_a6cfe0b75a8a </ci>
            </apply>
          </math>
        </kineticLaw>
      </reaction>
      <reaction id="mw37457261_a1a8_443a_a42b_0c0f3e638b97" reversible="false" fast="false">
        <notes>
          <body xmlns="http://www.w3.org/1999/xhtml">Basal IL2 degradation</body>
        </notes>
        <listOfReactants>
          <speciesReference species="mwf4a0cf98_f5e9_48ec_857a_95ee56bc946b" stoichiometry="1"/>
        </listOfReactants>
        <kineticLaw>
          <math xmlns="http://www.w3.org/1998/Math/MathML">
            <apply>
              <times/>
              <ci> mw7ef5bcec_f071_4605_831a_872aba02b16f </ci>
              <ci> mwf4a0cf98_f5e9_48ec_857a_95ee56bc946b </ci>
              <ci> mwd4848a47_3e6b_4d61_a61a_b7903ee78864 </ci>
            </apply>
          </math>
        </kineticLaw>
      </reaction>
      <reaction id="mw707313b9_474e_42aa_b1d0_b79ed61afccd" reversible="false" fast="false">
        <notes>
          <body xmlns="http://www.w3.org/1999/xhtml">IL2 consumption by Tregs</body>
        </notes>
        <listOfReactants>
          <speciesReference species="mwf4a0cf98_f5e9_48ec_857a_95ee56bc946b" stoichiometry="1"/>
        </listOfReactants>
        <kineticLaw>
          <math xmlns="http://www.w3.org/1998/Math/MathML">
            <apply>
              <times/>
              <ci> mw6a81469c_969c_4e01_838c_5a47faabdc9f </ci>
              <ci> mw3f9d7897_64f4_4af8_972b_2ee69e62523b </ci>
              <apply>
                <divide/>
                <apply>
                  <divide/>
                  <ci> mwf4a0cf98_f5e9_48ec_857a_95ee56bc946b </ci>
                  <ci> mw36ed3dc5_4e5f_472d_b249_f9d9fbe53b76 </ci>
                </apply>
                <apply>
                  <plus/>
                  <ci> mw721d8acc_9984_401a_9459_e8cae982cc78 </ci>
                  <apply>
                    <divide/>
                    <ci> mwf4a0cf98_f5e9_48ec_857a_95ee56bc946b </ci>
                    <ci> mw36ed3dc5_4e5f_472d_b249_f9d9fbe53b76 </ci>
                  </apply>
                </apply>
              </apply>
            </apply>
          </math>
        </kineticLaw>
      </reaction>
      <reaction id="mwa82a94ce_b4f9_4973_8db6_4643ba7f4226" reversible="false" fast="false">
        <notes>
          <body xmlns="http://www.w3.org/1999/xhtml">IL2 consumption by activated T cells</body>
        </notes>
        <listOfReactants>
          <speciesReference species="mwf4a0cf98_f5e9_48ec_857a_95ee56bc946b" stoichiometry="1"/>
        </listOfReactants>
        <kineticLaw>
          <math xmlns="http://www.w3.org/1998/Math/MathML">
            <apply>
              <times/>
              <ci> mw6a81469c_969c_4e01_838c_5a47faabdc9f </ci>
              <ci> mw7dc28bda_562d_4f52_9b2c_a6cfe0b75a8a </ci>
              <apply>
                <divide/>
                <apply>
                  <divide/>
                  <ci> mwf4a0cf98_f5e9_48ec_857a_95ee56bc946b </ci>
                  <ci> mw36ed3dc5_4e5f_472d_b249_f9d9fbe53b76 </ci>
                </apply>
                <apply>
                  <plus/>
                  <ci> mwde9ecd9a_9f1b_4d51_a53e_d134b3348896 </ci>
                  <apply>
                    <divide/>
                    <ci> mwf4a0cf98_f5e9_48ec_857a_95ee56bc946b </ci>
                    <ci> mw36ed3dc5_4e5f_472d_b249_f9d9fbe53b76 </ci>
                  </apply>
                </apply>
              </apply>
            </apply>
          </math>
        </kineticLaw>
      </reaction>
      <reaction id="mw152471a2_710b_45ec_a771_e03d1587c40b" reversible="false" fast="false">
        <notes>
          <body xmlns="http://www.w3.org/1999/xhtml">naive CD8 T cell entry to the LN</body>
        </notes>
        <listOfProducts>
          <speciesReference species="mw20e5a9b8_a97c_4813_afd8_aa3a236ecfff" stoichiometry="1"/>
        </listOfProducts>
        <kineticLaw>
          <math xmlns="http://www.w3.org/1998/Math/MathML">
            <apply>
              <times/>
              <ci> mwfacac3eb_499c_4abe_ba99_1a4441743888 </ci>
              <ci> mw5391b356_bbd4_40f4_82d9_d7d642d4c83c </ci>
              <ci> mwd4848a47_3e6b_4d61_a61a_b7903ee78864 </ci>
            </apply>
          </math>
        </kineticLaw>
      </reaction>
      <reaction id="mw5369e128_5957_492b_9d65_389f9bf11b66" reversible="false" fast="false">
        <notes>
          <body xmlns="http://www.w3.org/1999/xhtml">naive CD8 T cell exit or decay in LN</body>
        </notes>
        <listOfReactants>
          <speciesReference species="mw20e5a9b8_a97c_4813_afd8_aa3a236ecfff" stoichiometry="1"/>
        </listOfReactants>
        <kineticLaw>
          <math xmlns="http://www.w3.org/1998/Math/MathML">
            <apply>
              <times/>
              <ci> mwe9b44714_af76_4034_b535_6f883f68f6ad </ci>
              <ci> mw20e5a9b8_a97c_4813_afd8_aa3a236ecfff </ci>
            </apply>
          </math>
        </kineticLaw>
      </reaction>
      <reaction id="mw46bae377_d68a_431c_b9e6_e1d0608cb5ca" reversible="false" fast="false">
        <notes>
          <body xmlns="http://www.w3.org/1999/xhtml">Activation of naive CD8 T cell by mAPCs</body>
        </notes>
        <listOfReactants>
          <speciesReference species="mw20e5a9b8_a97c_4813_afd8_aa3a236ecfff" stoichiometry="1"/>
        </listOfReactants>
        <listOfProducts>
          <speciesReference species="mw7dc28bda_562d_4f52_9b2c_a6cfe0b75a8a" stoichiometry="1"/>
        </listOfProducts>
        <kineticLaw>
          <math xmlns="http://www.w3.org/1998/Math/MathML">
            <apply>
              <times/>
              <ci> mwe6eeff6d_21d5_4bf5_93f3_a555d08b9e48 </ci>
              <ci> mw0a301512_d8fa_4a06_bd01_ad2617e826ee </ci>
              <apply>
                <divide/>
                <ci> mw20e5a9b8_a97c_4813_afd8_aa3a236ecfff </ci>
                <ci> mwdc1aa388_4ff6_439b_9603_72fe6d6a03db </ci>
              </apply>
              <apply>
                <divide/>
                <apply>
                  <times/>
                  <ci> mw8d88209a_91e3_499c_a466_13022f5e66d3 </ci>
                  <ci> mwcfca9176_6894_4ff6_9a71_b8459e27f447 </ci>
                </apply>
                <apply>
                  <plus/>
                  <apply>
                    <times/>
                    <ci> mw8d88209a_91e3_499c_a466_13022f5e66d3 </ci>
                    <ci> mwcfca9176_6894_4ff6_9a71_b8459e27f447 </ci>
                  </apply>
                  <apply>
                    <divide/>
                    <ci> mw20e5a9b8_a97c_4813_afd8_aa3a236ecfff </ci>
                    <ci> mwdc1aa388_4ff6_439b_9603_72fe6d6a03db </ci>
                  </apply>
                </apply>
              </apply>
              <apply>
                <divide/>
                <apply>
                  <divide/>
                  <ci> mw4211b6d6_8b9f_465f_bb92_814b023ebae7 </ci>
                  <ci> mw0a301512_d8fa_4a06_bd01_ad2617e826ee </ci>
                </apply>
                <apply>
                  <plus/>
                  <apply>
                    <divide/>
                    <ci> mw4211b6d6_8b9f_465f_bb92_814b023ebae7 </ci>
                    <ci> mw0a301512_d8fa_4a06_bd01_ad2617e826ee </ci>
                  </apply>
                  <ci> mwb44a8e34_f41b_4658_9774_20e0b4e23d8d </ci>
                </apply>
              </apply>
            </apply>
          </math>
        </kineticLaw>
      </reaction>
      <reaction id="mw4565f6ee_7a8e_4510_87f5_44214ef149cb" reversible="false" fast="false">
        <notes>
          <body xmlns="http://www.w3.org/1999/xhtml">Proliferation of activated T cell</body>
        </notes>
        <listOfReactants>
          <speciesReference species="mw7dc28bda_562d_4f52_9b2c_a6cfe0b75a8a" stoichiometry="1"/>
        </listOfReactants>
        <kineticLaw>
          <math xmlns="http://www.w3.org/1998/Math/MathML">
            <apply>
              <times/>
              <apply>
                <divide/>
                <ci> mw6e487c74_a133_4dd3_ae4e_38e189cd715c </ci>
                <ci> mwd5d06534_db62_4b24_bc03_246bdab84aa7 </ci>
              </apply>
              <ci> mw7dc28bda_562d_4f52_9b2c_a6cfe0b75a8a </ci>
            </apply>
          </math>
        </kineticLaw>
      </reaction>
      <reaction id="mw42327338_8794_4165_b86a_47e3e865413b" reversible="false" fast="false">
        <notes>
          <body xmlns="http://www.w3.org/1999/xhtml">Proliferation of activated T cell</body>
        </notes>
        <listOfProducts>
          <speciesReference species="mw91e0a22f_d860_40d9_8dcf_5e181ee4c788" stoichiometry="1"/>
        </listOfProducts>
        <kineticLaw>
          <math xmlns="http://www.w3.org/1998/Math/MathML">
            <apply>
              <times/>
              <apply>
                <divide/>
                <ci> mw6e487c74_a133_4dd3_ae4e_38e189cd715c </ci>
                <ci> mwd5d06534_db62_4b24_bc03_246bdab84aa7 </ci>
              </apply>
              <apply>
                <power/>
                <cn type="integer"> 2 </cn>
                <ci> mwd5d06534_db62_4b24_bc03_246bdab84aa7 </ci>
              </apply>
              <ci> mw7dc28bda_562d_4f52_9b2c_a6cfe0b75a8a </ci>
            </apply>
          </math>
        </kineticLaw>
      </reaction>
      <reaction id="mw97287dd2_2572_4fc3_bcec_d4fa8202ff29" reversible="false" fast="false">
        <notes>
          <body xmlns="http://www.w3.org/1999/xhtml">Decay of effector T cells in LN</body>
        </notes>
        <listOfReactants>
          <speciesReference species="mw91e0a22f_d860_40d9_8dcf_5e181ee4c788" stoichiometry="1"/>
        </listOfReactants>
        <kineticLaw>
          <math xmlns="http://www.w3.org/1998/Math/MathML">
            <apply>
              <times/>
              <ci> mw4c944997_97c4_4686_a4bc_549735e2df12 </ci>
              <ci> mw91e0a22f_d860_40d9_8dcf_5e181ee4c788 </ci>
            </apply>
          </math>
        </kineticLaw>
      </reaction>
      <reaction id="mwb2c0e406_23f7_4378_ad45_30850c0f7b46" reversible="false" fast="false">
        <notes>
          <body xmlns="http://www.w3.org/1999/xhtml">Egress of effector T cells to blood</body>
        </notes>
        <listOfReactants>
          <speciesReference species="mw91e0a22f_d860_40d9_8dcf_5e181ee4c788" stoichiometry="1"/>
        </listOfReactants>
        <listOfProducts>
          <speciesReference species="mw68ac454b_5fd7_44ba_adfc_6c7f03e8ffd5" stoichiometry="1"/>
        </listOfProducts>
        <kineticLaw>
          <math xmlns="http://www.w3.org/1998/Math/MathML">
            <apply>
              <times/>
              <ci> mw7bc94128_37ad_4951_a902_9cf1929c46b3 </ci>
              <ci> mw91e0a22f_d860_40d9_8dcf_5e181ee4c788 </ci>
            </apply>
          </math>
        </kineticLaw>
      </reaction>
      <reaction id="mw6f323d69_11c7_4cba_a268_7109fc264495" reversible="false" fast="false">
        <notes>
          <body xmlns="http://www.w3.org/1999/xhtml">decay of effector T cells in blood</body>
        </notes>
        <listOfReactants>
          <speciesReference species="mw68ac454b_5fd7_44ba_adfc_6c7f03e8ffd5" stoichiometry="1"/>
        </listOfReactants>
        <kineticLaw>
          <math xmlns="http://www.w3.org/1998/Math/MathML">
            <apply>
              <times/>
              <ci> mw4c944997_97c4_4686_a4bc_549735e2df12 </ci>
              <ci> mw68ac454b_5fd7_44ba_adfc_6c7f03e8ffd5 </ci>
            </apply>
          </math>
        </kineticLaw>
      </reaction>
      <reaction id="mw61d79408_9ab0_4502_90ea_de2528c341a2" reversible="false" fast="false">
        <notes>
          <body xmlns="http://www.w3.org/1999/xhtml">Effector T cell entring on tumor blood vessels</body>
        </notes>
        <listOfReactants>
          <speciesReference species="mw68ac454b_5fd7_44ba_adfc_6c7f03e8ffd5" stoichiometry="1"/>
        </listOfReactants>
        <listOfProducts>
          <speciesReference species="mw7a727f1f_a564_4bfa_ab65_c2255ce344ff" stoichiometry="1"/>
        </listOfProducts>
        <kineticLaw>
          <math xmlns="http://www.w3.org/1998/Math/MathML">
            <apply>
              <divide/>
              <apply>
                <times/>
                <apply>
                  <divide/>
                  <apply>
                    <times/>
                    <ci> mwba8130c1_3548_463e_b882_c2f24dba261c </ci>
                    <ci> mw9854fd49_020a_4728_96be_3c12e3f98c16 </ci>
                    <ci> mw68ac454b_5fd7_44ba_adfc_6c7f03e8ffd5 </ci>
                    <ci> mw1b65d56c_54cb_42a9_a010_0359d25ed573 </ci>
                    <ci> mw4a12eab8_1b3a_4a94_bae0_56a921ab1a84 </ci>
                  </apply>
                  <ci> mwc9350222_5c1f_4a2b_bb6c_40df6a2dd7f6 </ci>
                </apply>
                <ci> mwe5cf3d97_c48e_40b9_a9e1_3fe263805543 </ci>
              </apply>
              <ci> mw2a1fb56a_bf26_44f4_87f2_bb5f920998df </ci>
            </apply>
          </math>
        </kineticLaw>
      </reaction>
      <reaction id="mw3782d09b_bd1a_4fd6_839b_584169c45661" reversible="false" fast="false">
        <notes>
          <body xmlns="http://www.w3.org/1999/xhtml">Decay of effector T cells in Tumor</body>
        </notes>
        <listOfReactants>
          <speciesReference species="mw7a727f1f_a564_4bfa_ab65_c2255ce344ff" stoichiometry="1"/>
        </listOfReactants>
        <kineticLaw>
          <math xmlns="http://www.w3.org/1998/Math/MathML">
            <apply>
              <times/>
              <ci> mw4c944997_97c4_4686_a4bc_549735e2df12 </ci>
              <ci> mw7a727f1f_a564_4bfa_ab65_c2255ce344ff </ci>
            </apply>
          </math>
        </kineticLaw>
      </reaction>
      <reaction id="mw62ce2e5d_5550_4909_9a8c_17fac368e22a" reversible="false" fast="false">
        <notes>
          <body xmlns="http://www.w3.org/1999/xhtml">Teff exhaustion by PD-1 interaction with cancer cell</body>
        </notes>
        <listOfReactants>
          <speciesReference species="mw7a727f1f_a564_4bfa_ab65_c2255ce344ff" stoichiometry="1"/>
        </listOfReactants>
        <listOfProducts>
          <speciesReference species="mw6b1e6284_c8a9_4f46_b2d4_ab47548cdb6b" stoichiometry="1"/>
        </listOfProducts>
        <kineticLaw>
          <math xmlns="http://www.w3.org/1998/Math/MathML">
            <apply>
              <times/>
              <apply>
                <divide/>
                <apply>
                  <times/>
                  <ci> mwc2977d60_9a09_42c5_9c14_27554ed75ab3 </ci>
                  <ci> mw4a12eab8_1b3a_4a94_bae0_56a921ab1a84 </ci>
                  <ci> mw7a727f1f_a564_4bfa_ab65_c2255ce344ff </ci>
                </apply>
                <apply>
                  <plus/>
                  <ci> mw4a12eab8_1b3a_4a94_bae0_56a921ab1a84 </ci>
                  <ci> mwe225dbad_5cf7_4bab_ada3_4d3e2386ae36 </ci>
                </apply>
              </apply>
              <apply>
                <divide/>
                <apply>
                  <plus/>
                  <ci> mw6891c1eb_f90b_432a_acb5_9d4b014a300e </ci>
                  <ci> mwbf23feed_37f8_42e7_8bc6_f2461a66a5fb </ci>
                </apply>
                <apply>
                  <plus/>
                  <ci> mw6891c1eb_f90b_432a_acb5_9d4b014a300e </ci>
                  <ci> mwbf23feed_37f8_42e7_8bc6_f2461a66a5fb </ci>
                  <ci> mwaa9b2cc2_9db7_49d7_acbc_460333aaf5c5 </ci>
                </apply>
              </apply>
            </apply>
          </math>
        </kineticLaw>
      </reaction>
      <reaction id="mw60cbc116_6728_4a9f_87f2_b9662bf26a35" reversible="false" fast="false">
        <notes>
          <body xmlns="http://www.w3.org/1999/xhtml">Decay of exhausted T cells in Tumor</body>
        </notes>
        <listOfReactants>
          <speciesReference species="mw6b1e6284_c8a9_4f46_b2d4_ab47548cdb6b" stoichiometry="1"/>
        </listOfReactants>
        <kineticLaw>
          <math xmlns="http://www.w3.org/1998/Math/MathML">
            <apply>
              <times/>
              <ci> mw4c944997_97c4_4686_a4bc_549735e2df12 </ci>
              <ci> mw6b1e6284_c8a9_4f46_b2d4_ab47548cdb6b </ci>
            </apply>
          </math>
        </kineticLaw>
      </reaction>
      <reaction id="mw599055d4_7eb2_4b07_8c62_209dd292f677" reversible="false" fast="false">
        <notes>
          <body xmlns="http://www.w3.org/1999/xhtml">Effector T cell entering peripheral compartment through blood vessels</body>
        </notes>
        <listOfReactants>
          <speciesReference species="mw68ac454b_5fd7_44ba_adfc_6c7f03e8ffd5" stoichiometry="1"/>
        </listOfReactants>
        <listOfProducts>
          <speciesReference species="mw8b76946c_fdc8_4e73_8049_b3090ced64f8" stoichiometry="1"/>
        </listOfProducts>
        <kineticLaw>
          <math xmlns="http://www.w3.org/1998/Math/MathML">
            <apply>
              <divide/>
              <apply>
                <times/>
                <ci> mwba8130c1_3548_463e_b882_c2f24dba261c </ci>
                <ci> mw4a80246b_d5c0_44a3_a5bd_dd6feccac226 </ci>
                <ci> mw68ac454b_5fd7_44ba_adfc_6c7f03e8ffd5 </ci>
                <ci> mw17e3ae7c_5c13_4aef_bb36_5ae9557d531b </ci>
                <ci> mwe5cf3d97_c48e_40b9_a9e1_3fe263805543 </ci>
              </apply>
              <ci> mw2a1fb56a_bf26_44f4_87f2_bb5f920998df </ci>
            </apply>
          </math>
        </kineticLaw>
      </reaction>
      <reaction id="mwa3ee338b_a748_47c8_90fe_adfc8abeb1bf" reversible="false" fast="false">
        <notes>
          <body xmlns="http://www.w3.org/1999/xhtml">Effector T cell exiting from peripheral</body>
        </notes>
        <listOfReactants>
          <speciesReference species="mw8b76946c_fdc8_4e73_8049_b3090ced64f8" stoichiometry="1"/>
        </listOfReactants>
        <listOfProducts>
          <speciesReference species="mw68ac454b_5fd7_44ba_adfc_6c7f03e8ffd5" stoichiometry="1"/>
        </listOfProducts>
        <kineticLaw>
          <math xmlns="http://www.w3.org/1998/Math/MathML">
            <apply>
              <times/>
              <ci> mwd3c28cd4_c991_4f08_8545_1962b1902760 </ci>
              <ci> mw8b76946c_fdc8_4e73_8049_b3090ced64f8 </ci>
            </apply>
          </math>
        </kineticLaw>
      </reaction>
      <reaction id="mwce534acf_d540_4e0e_a86d_32fdb1fa9912" reversible="false" fast="false">
        <notes>
          <body xmlns="http://www.w3.org/1999/xhtml">Decay of effector T cells in peripheral</body>
        </notes>
        <listOfReactants>
          <speciesReference species="mw8b76946c_fdc8_4e73_8049_b3090ced64f8" stoichiometry="1"/>
        </listOfReactants>
        <kineticLaw>
          <math xmlns="http://www.w3.org/1998/Math/MathML">
            <apply>
              <times/>
              <ci> mw5c0920ff_711e_4098_8e70_e15219a3f90f </ci>
              <ci> mw8b76946c_fdc8_4e73_8049_b3090ced64f8 </ci>
            </apply>
          </math>
        </kineticLaw>
      </reaction>
      <reaction id="mw24d7ed5f_9014_4828_ac35_d7a5f510800c" reversible="false" fast="false">
        <notes>
          <body xmlns="http://www.w3.org/1999/xhtml">naive CD4 T cell entry to the LN</body>
        </notes>
        <listOfProducts>
          <speciesReference species="mwc394a2ba_ea56_4183_9a87_e2143af1a973" stoichiometry="1"/>
        </listOfProducts>
        <kineticLaw>
          <math xmlns="http://www.w3.org/1998/Math/MathML">
            <apply>
              <times/>
              <ci> mwfacac3eb_499c_4abe_ba99_1a4441743888 </ci>
              <ci> mwa0e02e7a_bff4_4070_9618_bc477408f331 </ci>
              <ci> mwd4848a47_3e6b_4d61_a61a_b7903ee78864 </ci>
            </apply>
          </math>
        </kineticLaw>
      </reaction>
      <reaction id="mw3a0823e9_02bc_4abc_a504_ce587970bd02" reversible="false" fast="false">
        <notes>
          <body xmlns="http://www.w3.org/1999/xhtml">naive CD4 T cell exit or decay in LN</body>
        </notes>
        <listOfReactants>
          <speciesReference species="mwc394a2ba_ea56_4183_9a87_e2143af1a973" stoichiometry="1"/>
        </listOfReactants>
        <kineticLaw>
          <math xmlns="http://www.w3.org/1998/Math/MathML">
            <apply>
              <times/>
              <ci> mwe9b44714_af76_4034_b535_6f883f68f6ad </ci>
              <ci> mwc394a2ba_ea56_4183_9a87_e2143af1a973 </ci>
            </apply>
          </math>
        </kineticLaw>
      </reaction>
      <reaction id="mw4749d166_b5c7_4f25_9a7d_271e551f4242" reversible="false" fast="false">
        <notes>
          <body xmlns="http://www.w3.org/1999/xhtml">Regulatory activation of naive CD4 T cell by APCs</body>
        </notes>
        <listOfReactants>
          <speciesReference species="mwc394a2ba_ea56_4183_9a87_e2143af1a973" stoichiometry="1"/>
        </listOfReactants>
        <listOfProducts>
          <speciesReference species="mw3f9d7897_64f4_4af8_972b_2ee69e62523b" stoichiometry="1"/>
        </listOfProducts>
        <kineticLaw>
          <math xmlns="http://www.w3.org/1998/Math/MathML">
            <apply>
              <times/>
              <ci> mw34a0a877_c802_4dbb_bef5_9ef62ce1f53a </ci>
              <ci> mw815d0ce3_fedd_4629_801b_b8f71beb07c7 </ci>
              <apply>
                <divide/>
                <ci> mwc394a2ba_ea56_4183_9a87_e2143af1a973 </ci>
                <ci> mwe28c5a02_5c1e_49cb_a141_680f0bf3537d </ci>
              </apply>
              <apply>
                <divide/>
                <apply>
                  <times/>
                  <ci> mwbc9d5a6c_a0ff_403f_8476_78eec4b30888 </ci>
                  <ci> mwdb9151de_63a0_4b01_a847_043ec00fc5c4 </ci>
                </apply>
                <apply>
                  <plus/>
                  <apply>
                    <times/>
                    <ci> mwbc9d5a6c_a0ff_403f_8476_78eec4b30888 </ci>
                    <ci> mwdb9151de_63a0_4b01_a847_043ec00fc5c4 </ci>
                  </apply>
                  <apply>
                    <divide/>
                    <ci> mwc394a2ba_ea56_4183_9a87_e2143af1a973 </ci>
                    <ci> mwe28c5a02_5c1e_49cb_a141_680f0bf3537d </ci>
                  </apply>
                </apply>
              </apply>
              <apply>
                <divide/>
                <apply>
                  <divide/>
                  <ci> mw4a9caeff_9e9d_4cb9_b94b_8ac1acd8a498 </ci>
                  <ci> mw815d0ce3_fedd_4629_801b_b8f71beb07c7 </ci>
                </apply>
                <apply>
                  <plus/>
                  <apply>
                    <divide/>
                    <ci> mw4a9caeff_9e9d_4cb9_b94b_8ac1acd8a498 </ci>
                    <ci> mw815d0ce3_fedd_4629_801b_b8f71beb07c7 </ci>
                  </apply>
                  <ci> mwb44a8e34_f41b_4658_9774_20e0b4e23d8d </ci>
                </apply>
              </apply>
            </apply>
          </math>
        </kineticLaw>
      </reaction>
      <reaction id="mw11d0de49_f9c1_4c82_a403_3bc93306d1ea" reversible="false" fast="false">
        <notes>
          <body xmlns="http://www.w3.org/1999/xhtml">Proliferation of activated Treg</body>
        </notes>
        <listOfReactants>
          <speciesReference species="mw3f9d7897_64f4_4af8_972b_2ee69e62523b" stoichiometry="1"/>
        </listOfReactants>
        <kineticLaw>
          <math xmlns="http://www.w3.org/1998/Math/MathML">
            <apply>
              <times/>
              <apply>
                <divide/>
                <ci> mw1141b6ef_52d2_43e5_bcf0_a3130aac34da </ci>
                <ci> mw99f5916a_3f1c_4e8c_8ef8_ccf5ae787c9a </ci>
              </apply>
              <ci> mw3f9d7897_64f4_4af8_972b_2ee69e62523b </ci>
            </apply>
          </math>
        </kineticLaw>
      </reaction>
      <reaction id="mwcdefe711_c795_4011_9feb_4d691441fd38" reversible="false" fast="false">
        <notes>
          <body xmlns="http://www.w3.org/1999/xhtml">Proliferation of activated Treg</body>
        </notes>
        <listOfProducts>
          <speciesReference species="mwee4e6dd0_6938_4381_a15b_bd978cb899b7" stoichiometry="1"/>
        </listOfProducts>
        <kineticLaw>
          <math xmlns="http://www.w3.org/1998/Math/MathML">
            <apply>
              <times/>
              <apply>
                <divide/>
                <ci> mw1141b6ef_52d2_43e5_bcf0_a3130aac34da </ci>
                <ci> mw99f5916a_3f1c_4e8c_8ef8_ccf5ae787c9a </ci>
              </apply>
              <apply>
                <power/>
                <cn type="integer"> 2 </cn>
                <ci> mw99f5916a_3f1c_4e8c_8ef8_ccf5ae787c9a </ci>
              </apply>
              <ci> mw3f9d7897_64f4_4af8_972b_2ee69e62523b </ci>
            </apply>
          </math>
        </kineticLaw>
      </reaction>
      <reaction id="mwb8c5a39b_a01b_45bb_afae_80c6c802ff31" reversible="false" fast="false">
        <notes>
          <body xmlns="http://www.w3.org/1999/xhtml">Decay of Tregs in LN</body>
        </notes>
        <listOfReactants>
          <speciesReference species="mwee4e6dd0_6938_4381_a15b_bd978cb899b7" stoichiometry="1"/>
        </listOfReactants>
        <kineticLaw>
          <math xmlns="http://www.w3.org/1998/Math/MathML">
            <apply>
              <times/>
              <ci> mw4bb29e34_500d_4cdd_a1e8_61e5cc530df4 </ci>
              <ci> mwee4e6dd0_6938_4381_a15b_bd978cb899b7 </ci>
            </apply>
          </math>
        </kineticLaw>
      </reaction>
      <reaction id="mwc2e1a63d_21dc_465f_ba36_b0a125145a48" reversible="false" fast="false">
        <notes>
          <body xmlns="http://www.w3.org/1999/xhtml">Egress of Tregs to blood</body>
        </notes>
        <listOfReactants>
          <speciesReference species="mwee4e6dd0_6938_4381_a15b_bd978cb899b7" stoichiometry="1"/>
        </listOfReactants>
        <listOfProducts>
          <speciesReference species="mwd1e03d35_d6a1_4846_85da_094a1f476486" stoichiometry="1"/>
        </listOfProducts>
        <kineticLaw>
          <math xmlns="http://www.w3.org/1998/Math/MathML">
            <apply>
              <times/>
              <ci> mw16d82821_1b4c_4b89_83b4_afe37630fa82 </ci>
              <ci> mwee4e6dd0_6938_4381_a15b_bd978cb899b7 </ci>
            </apply>
          </math>
        </kineticLaw>
      </reaction>
      <reaction id="mw8d42a219_47c8_4b56_a901_35c9b476e233" reversible="false" fast="false">
        <notes>
          <body xmlns="http://www.w3.org/1999/xhtml">Decay of Tregs in blood</body>
        </notes>
        <listOfReactants>
          <speciesReference species="mwd1e03d35_d6a1_4846_85da_094a1f476486" stoichiometry="1"/>
        </listOfReactants>
        <kineticLaw>
          <math xmlns="http://www.w3.org/1998/Math/MathML">
            <apply>
              <times/>
              <ci> mw4bb29e34_500d_4cdd_a1e8_61e5cc530df4 </ci>
              <ci> mwd1e03d35_d6a1_4846_85da_094a1f476486 </ci>
            </apply>
          </math>
        </kineticLaw>
      </reaction>
      <reaction id="mw244bce0a_81a4_4c33_9725_0a3dbd3bc5c3" reversible="false" fast="false">
        <notes>
          <body xmlns="http://www.w3.org/1999/xhtml">Basal thymic output of nTregs</body>
        </notes>
        <listOfProducts>
          <speciesReference species="mwd1e03d35_d6a1_4846_85da_094a1f476486" stoichiometry="1"/>
        </listOfProducts>
        <kineticLaw>
          <math xmlns="http://www.w3.org/1998/Math/MathML">
            <apply>
              <times/>
              <ci> mw4bb29e34_500d_4cdd_a1e8_61e5cc530df4 </ci>
              <ci> mw41b0ede7_ff51_44a8_91fb_e50878093492 </ci>
            </apply>
          </math>
        </kineticLaw>
      </reaction>
      <reaction id="mw280df8d8_9d18_454f_8498_4dc203166dbe" reversible="false" fast="false">
        <notes>
          <body xmlns="http://www.w3.org/1999/xhtml">Treg entry through tumor blood vessels</body>
        </notes>
        <listOfReactants>
          <speciesReference species="mwd1e03d35_d6a1_4846_85da_094a1f476486" stoichiometry="1"/>
        </listOfReactants>
        <listOfProducts>
          <speciesReference species="mw9154f624_c4b9_4434_b357_17249e3dc104" stoichiometry="1"/>
        </listOfProducts>
        <kineticLaw>
          <math xmlns="http://www.w3.org/1998/Math/MathML">
            <apply>
              <divide/>
              <apply>
                <times/>
                <apply>
                  <divide/>
                  <apply>
                    <times/>
                    <ci> mwcd4e98db_1596_40e8_af08_b52086449c00 </ci>
                    <ci> mw9854fd49_020a_4728_96be_3c12e3f98c16 </ci>
                    <ci> mwd1e03d35_d6a1_4846_85da_094a1f476486 </ci>
                    <ci> mw1b65d56c_54cb_42a9_a010_0359d25ed573 </ci>
                    <ci> mw4a12eab8_1b3a_4a94_bae0_56a921ab1a84 </ci>
                  </apply>
                  <ci> mwc9350222_5c1f_4a2b_bb6c_40df6a2dd7f6 </ci>
                </apply>
                <ci> mwe5cf3d97_c48e_40b9_a9e1_3fe263805543 </ci>
              </apply>
              <ci> mw2a1fb56a_bf26_44f4_87f2_bb5f920998df </ci>
            </apply>
          </math>
        </kineticLaw>
      </reaction>
      <reaction id="mw07e3c756_f64e_4a8f_9870_d3e367428cb1" reversible="false" fast="false">
        <notes>
          <body xmlns="http://www.w3.org/1999/xhtml">decay of Tregs in Tumor</body>
        </notes>
        <listOfReactants>
          <speciesReference species="mw9154f624_c4b9_4434_b357_17249e3dc104" stoichiometry="1"/>
        </listOfReactants>
        <kineticLaw>
          <math xmlns="http://www.w3.org/1998/Math/MathML">
            <apply>
              <times/>
              <ci> mw4bb29e34_500d_4cdd_a1e8_61e5cc530df4 </ci>
              <ci> mw9154f624_c4b9_4434_b357_17249e3dc104 </ci>
            </apply>
          </math>
        </kineticLaw>
      </reaction>
      <reaction id="mwf9fc9924_5aa0_4cb1_90ab_34c3346a4018" reversible="false" fast="false">
        <notes>
          <body xmlns="http://www.w3.org/1999/xhtml">Treg entry through peripheral blood vessels</body>
        </notes>
        <listOfReactants>
          <speciesReference species="mwd1e03d35_d6a1_4846_85da_094a1f476486" stoichiometry="1"/>
        </listOfReactants>
        <listOfProducts>
          <speciesReference species="mwcb9d6b80_4be6_4931_90b4_e6d2d105f808" stoichiometry="1"/>
        </listOfProducts>
        <kineticLaw>
          <math xmlns="http://www.w3.org/1998/Math/MathML">
            <apply>
              <divide/>
              <apply>
                <times/>
                <ci> mwcd4e98db_1596_40e8_af08_b52086449c00 </ci>
                <ci> mw4a80246b_d5c0_44a3_a5bd_dd6feccac226 </ci>
                <ci> mwd1e03d35_d6a1_4846_85da_094a1f476486 </ci>
                <ci> mw17e3ae7c_5c13_4aef_bb36_5ae9557d531b </ci>
                <ci> mwe5cf3d97_c48e_40b9_a9e1_3fe263805543 </ci>
              </apply>
              <ci> mw2a1fb56a_bf26_44f4_87f2_bb5f920998df </ci>
            </apply>
          </math>
        </kineticLaw>
      </reaction>
      <reaction id="mw301cb37f_c119_41ef_bd63_b0486bafa9c3" reversible="false" fast="false">
        <notes>
          <body xmlns="http://www.w3.org/1999/xhtml">Treg exiting from periphery</body>
        </notes>
        <listOfReactants>
          <speciesReference species="mwcb9d6b80_4be6_4931_90b4_e6d2d105f808" stoichiometry="1"/>
        </listOfReactants>
        <listOfProducts>
          <speciesReference species="mwd1e03d35_d6a1_4846_85da_094a1f476486" stoichiometry="1"/>
        </listOfProducts>
        <kineticLaw>
          <math xmlns="http://www.w3.org/1998/Math/MathML">
            <apply>
              <times/>
              <ci> mw674faf4c_a5d6_457a_a4db_eaaf651448c7 </ci>
              <ci> mwcb9d6b80_4be6_4931_90b4_e6d2d105f808 </ci>
            </apply>
          </math>
        </kineticLaw>
      </reaction>
      <reaction id="mwe437ae98_363f_4f9f_bd97_7eb32772f7b1" reversible="false" fast="false">
        <notes>
          <body xmlns="http://www.w3.org/1999/xhtml">decay of Treg in periphery</body>
        </notes>
        <listOfReactants>
          <speciesReference species="mwcb9d6b80_4be6_4931_90b4_e6d2d105f808" stoichiometry="1"/>
        </listOfReactants>
        <kineticLaw>
          <math xmlns="http://www.w3.org/1998/Math/MathML">
            <apply>
              <times/>
              <ci> mw4bb29e34_500d_4cdd_a1e8_61e5cc530df4 </ci>
              <ci> mwcb9d6b80_4be6_4931_90b4_e6d2d105f808 </ci>
            </apply>
          </math>
        </kineticLaw>
      </reaction>
      <reaction id="mw87a166fd_1c54_4c0e_b89f_8348a849f4a3" reversible="false" fast="false">
        <notes>
          <body xmlns="http://www.w3.org/1999/xhtml">Inhibition and decay of effector T cells by Tregs in Tumor</body>
        </notes>
        <listOfReactants>
          <speciesReference species="mw7a727f1f_a564_4bfa_ab65_c2255ce344ff" stoichiometry="1"/>
        </listOfReactants>
        <listOfProducts>
          <speciesReference species="mw6b1e6284_c8a9_4f46_b2d4_ab47548cdb6b" stoichiometry="1"/>
        </listOfProducts>
        <kineticLaw>
          <math xmlns="http://www.w3.org/1998/Math/MathML">
            <apply>
              <times/>
              <ci> mwe684b4c3_6e56_4c8d_a5a2_343a9f8b5b7f </ci>
              <ci> mw7a727f1f_a564_4bfa_ab65_c2255ce344ff </ci>
              <apply>
                <divide/>
                <ci> mw9154f624_c4b9_4434_b357_17249e3dc104 </ci>
                <apply>
                  <plus/>
                  <ci> mw4a12eab8_1b3a_4a94_bae0_56a921ab1a84 </ci>
                  <ci> mwe225dbad_5cf7_4bab_ada3_4d3e2386ae36 </ci>
                </apply>
              </apply>
              <apply>
                <plus/>
                <cn type="integer"> 1 </cn>
                <apply>
                  <divide/>
                  <apply>
                    <power/>
                    <apply>
                      <divide/>
                      <apply>
                        <plus/>
                        <ci> mw6891c1eb_f90b_432a_acb5_9d4b014a300e </ci>
                        <ci> mwbf23feed_37f8_42e7_8bc6_f2461a66a5fb </ci>
                      </apply>
                      <ci> mwaa9b2cc2_9db7_49d7_acbc_460333aaf5c5 </ci>
                    </apply>
                    <ci> mw97c34844_a1ac_4f29_ab3f_25b1af316915 </ci>
                  </apply>
                  <apply>
                    <plus/>
                    <apply>
                      <power/>
                      <apply>
                        <divide/>
                        <apply>
                          <plus/>
                          <ci> mw6891c1eb_f90b_432a_acb5_9d4b014a300e </ci>
                          <ci> mwbf23feed_37f8_42e7_8bc6_f2461a66a5fb </ci>
                        </apply>
                        <ci> mwaa9b2cc2_9db7_49d7_acbc_460333aaf5c5 </ci>
                      </apply>
                      <ci> mw97c34844_a1ac_4f29_ab3f_25b1af316915 </ci>
                    </apply>
                    <cn type="integer"> 1 </cn>
                  </apply>
                </apply>
              </apply>
            </apply>
          </math>
        </kineticLaw>
      </reaction>
      <reaction id="mw8a31e6dd_b0e7_44a5_8ae2_090c9f75a7dd" reversible="true" fast="false">
        <notes>
          <body xmlns="http://www.w3.org/1999/xhtml">Binding and unbinding of PD1 PDL1 in synapse</body>
        </notes>
        <listOfReactants>
          <speciesReference species="mw78fc0fc2_d032_4e4f_84d6_b7b2bb577f12" stoichiometry="1"/>
          <speciesReference species="mw31b5c27d_cc84_4a47_8683_7032062213aa" stoichiometry="1"/>
        </listOfReactants>
        <listOfProducts>
          <speciesReference species="mw6891c1eb_f90b_432a_acb5_9d4b014a300e" stoichiometry="1"/>
        </listOfProducts>
        <kineticLaw>
          <math xmlns="http://www.w3.org/1998/Math/MathML">
            <apply>
              <minus/>
              <apply>
                <divide/>
                <apply>
                  <times/>
                  <ci> mwf882c962_c52d_470c_ac7d_50327d3d9153 </ci>
                  <ci> mw78fc0fc2_d032_4e4f_84d6_b7b2bb577f12 </ci>
                  <ci> mw31b5c27d_cc84_4a47_8683_7032062213aa </ci>
                </apply>
                <ci> mw604d6232_97ff_452d_a604_6bee6b27d46b </ci>
              </apply>
              <apply>
                <times/>
                <ci> mw3e15eaed_c4cb_4e0a_98df_7d84e945204f </ci>
                <ci> mw6891c1eb_f90b_432a_acb5_9d4b014a300e </ci>
              </apply>
            </apply>
          </math>
        </kineticLaw>
      </reaction>
      <reaction id="mwbfe5cd21_14d9_4d41_ba99_daa922ce20c4" reversible="true" fast="false">
        <notes>
          <body xmlns="http://www.w3.org/1999/xhtml">Binding and unbinding of PD1 PDL2 in synapse</body>
        </notes>
        <listOfReactants>
          <speciesReference species="mw78fc0fc2_d032_4e4f_84d6_b7b2bb577f12" stoichiometry="1"/>
          <speciesReference species="mwa2f6caf1_3978_4de5_ae04_7446369a5584" stoichiometry="1"/>
        </listOfReactants>
        <listOfProducts>
          <speciesReference species="mwbf23feed_37f8_42e7_8bc6_f2461a66a5fb" stoichiometry="1"/>
        </listOfProducts>
        <kineticLaw>
          <math xmlns="http://www.w3.org/1998/Math/MathML">
            <apply>
              <minus/>
              <apply>
                <divide/>
                <apply>
                  <times/>
                  <ci> mw6beac7e2_8e8d_4780_b363_e32f875f4c1a </ci>
                  <ci> mw78fc0fc2_d032_4e4f_84d6_b7b2bb577f12 </ci>
                  <ci> mwa2f6caf1_3978_4de5_ae04_7446369a5584 </ci>
                </apply>
                <ci> mw604d6232_97ff_452d_a604_6bee6b27d46b </ci>
              </apply>
              <apply>
                <times/>
                <ci> mwccd89165_7bab_4209_9231_5b0f2b7d8e27 </ci>
                <ci> mwbf23feed_37f8_42e7_8bc6_f2461a66a5fb </ci>
              </apply>
            </apply>
          </math>
        </kineticLaw>
      </reaction>
      <reaction id="mwdd55387b_d903_4041_9b94_8722abaf7d0d" reversible="true" fast="false">
        <notes>
          <body xmlns="http://www.w3.org/1999/xhtml">Binding and unbinding of PD1 to Nivo on cell surface</body>
        </notes>
        <listOfReactants>
          <speciesReference species="mw9638370b_fd0a_4ad2_88ca_70f6495a19ef" stoichiometry="1"/>
        </listOfReactants>
        <listOfProducts>
          <speciesReference species="mw8dee3555_67aa_4bb7_ba8f_21680ff48cc9" stoichiometry="1"/>
        </listOfProducts>
        <kineticLaw>
          <math xmlns="http://www.w3.org/1998/Math/MathML">
            <apply>
              <minus/>
              <apply>
                <times/>
                <ci> mw2470bfca_4909_423f_94f5_7ceb7da0015b </ci>
                <apply>
                  <divide/>
                  <apply>
                    <times/>
                    <ci> mw9638370b_fd0a_4ad2_88ca_70f6495a19ef </ci>
                    <ci> mwc7167671_f2f6_433f_812d_46434c9df7b7 </ci>
                  </apply>
                  <ci> mw870acff8_8f91_4b47_9e2d_77bcf46ba1f0 </ci>
                </apply>
              </apply>
              <apply>
                <times/>
                <ci> mwf29be246_f5b8_478e_a3da_17328ab3d6b4 </ci>
                <ci> mw8dee3555_67aa_4bb7_ba8f_21680ff48cc9 </ci>
              </apply>
            </apply>
          </math>
        </kineticLaw>
      </reaction>
      <reaction id="mw045f90c4_eb44_461f_933c_3daf8387a938" reversible="true" fast="false">
        <notes>
          <body xmlns="http://www.w3.org/1999/xhtml">Binding and unbinding of PD1 to Nivo in synapse</body>
        </notes>
        <listOfReactants>
          <speciesReference species="mw78fc0fc2_d032_4e4f_84d6_b7b2bb577f12" stoichiometry="1"/>
        </listOfReactants>
        <listOfProducts>
          <speciesReference species="mwc3e0b5a3_6666_4731_acb4_e174687b77d7" stoichiometry="1"/>
        </listOfProducts>
        <kineticLaw>
          <math xmlns="http://www.w3.org/1998/Math/MathML">
            <apply>
              <minus/>
              <apply>
                <times/>
                <ci> mw7553a24d_e3ff_401d_8a6f_957ca6764142 </ci>
                <apply>
                  <divide/>
                  <apply>
                    <times/>
                    <ci> mw78fc0fc2_d032_4e4f_84d6_b7b2bb577f12 </ci>
                    <ci> mwc7167671_f2f6_433f_812d_46434c9df7b7 </ci>
                  </apply>
                  <ci> mw870acff8_8f91_4b47_9e2d_77bcf46ba1f0 </ci>
                </apply>
              </apply>
              <apply>
                <times/>
                <ci> mwd1bffe12_02d3_41ea_850b_ccda8d422a0e </ci>
                <ci> mwc3e0b5a3_6666_4731_acb4_e174687b77d7 </ci>
              </apply>
            </apply>
          </math>
        </kineticLaw>
      </reaction>
      <reaction id="mwbcb832cb_ab51_4af2_8e16_7bb28a7c38f6" reversible="true" fast="false">
        <notes>
          <body xmlns="http://www.w3.org/1999/xhtml">Cross-binding and unbinding of second PD1 to PD1-Nivo in synapse</body>
        </notes>
        <listOfReactants>
          <speciesReference species="mwc3e0b5a3_6666_4731_acb4_e174687b77d7" stoichiometry="1"/>
          <speciesReference species="mw78fc0fc2_d032_4e4f_84d6_b7b2bb577f12" stoichiometry="1"/>
        </listOfReactants>
        <listOfProducts>
          <speciesReference species="mwe70f4398_9ddc_4f0e_90a8_c1d7784ab972" stoichiometry="1"/>
        </listOfProducts>
        <kineticLaw>
          <math xmlns="http://www.w3.org/1998/Math/MathML">
            <apply>
              <minus/>
              <apply>
                <times/>
                <ci> mwc128f662_89b8_4654_a5be_1e09840d24c9 </ci>
                <ci> mwc3e0b5a3_6666_4731_acb4_e174687b77d7 </ci>
                <ci> mw78fc0fc2_d032_4e4f_84d6_b7b2bb577f12 </ci>
              </apply>
              <apply>
                <times/>
                <ci> mw68f630de_1a8e_4cbf_bebc_359b30753d8f </ci>
                <ci> mwe70f4398_9ddc_4f0e_90a8_c1d7784ab972 </ci>
              </apply>
            </apply>
          </math>
        </kineticLaw>
      </reaction>
      <reaction id="mwe20c2c05_45ab_4b5a_a5bf_afd820a6b50f" reversible="false" fast="false">
        <notes>
          <body xmlns="http://www.w3.org/1999/xhtml">Nivo infusion</body>
        </notes>
        <listOfProducts>
          <speciesReference species="mw40acd569_6952_4ea8_adaa_232b63aab060" stoichiometry="1"/>
        </listOfProducts>
        <kineticLaw>
          <math xmlns="http://www.w3.org/1998/Math/MathML">
            <apply>
              <divide/>
              <ci> mw08b25830_2acb_4ef4_b4e8_71e23f0621ef </ci>
              <ci> mwec239c07_e461_436c_a20a_f5197a0cd9e9 </ci>
            </apply>
          </math>
        </kineticLaw>
      </reaction>
      <reaction id="mw74726046_3444_41f1_8140_8340bf96174e" reversible="false" fast="false">
        <notes>
          <body xmlns="http://www.w3.org/1999/xhtml">Nivo clearance from central compartment</body>
        </notes>
        <listOfReactants>
          <speciesReference species="mw40acd569_6952_4ea8_adaa_232b63aab060" stoichiometry="1"/>
        </listOfReactants>
        <kineticLaw>
          <math xmlns="http://www.w3.org/1998/Math/MathML">
            <apply>
              <times/>
              <ci> mw4b42ef90_788a_44b8_8ad9_345d2ff1616c </ci>
              <ci> mw40acd569_6952_4ea8_adaa_232b63aab060 </ci>
              <ci> mw2a1fb56a_bf26_44f4_87f2_bb5f920998df </ci>
            </apply>
          </math>
        </kineticLaw>
      </reaction>
      <reaction id="mw34ddad1c_3c81_4a83_b9c4_a38ac875207e" reversible="true" fast="false">
        <notes>
          <body xmlns="http://www.w3.org/1999/xhtml">Nivo transport to peripheral compartment</body>
        </notes>
        <listOfReactants>
          <speciesReference species="mw40acd569_6952_4ea8_adaa_232b63aab060" stoichiometry="1"/>
        </listOfReactants>
        <listOfProducts>
          <speciesReference species="mw7e7f98a5_ce02_456e_b9f9_48c045b634af" stoichiometry="1"/>
        </listOfProducts>
        <kineticLaw>
          <math xmlns="http://www.w3.org/1998/Math/MathML">
            <apply>
              <minus/>
              <apply>
                <divide/>
                <apply>
                  <times/>
                  <ci> mw74f499b9_b63b_401d_b700_855c41681c3a </ci>
                  <ci> mw78b33e72_837d_443a_90b1_d17152aa294b </ci>
                  <ci> mw54230b3e_b484_4363_97d1_730cc6d01be7 </ci>
                  <ci> mw17e3ae7c_5c13_4aef_bb36_5ae9557d531b </ci>
                  <ci> mw40acd569_6952_4ea8_adaa_232b63aab060 </ci>
                </apply>
                <ci> mwec239c07_e461_436c_a20a_f5197a0cd9e9 </ci>
              </apply>
              <apply>
                <divide/>
                <apply>
                  <times/>
                  <ci> mw74f499b9_b63b_401d_b700_855c41681c3a </ci>
                  <ci> mw78b33e72_837d_443a_90b1_d17152aa294b </ci>
                  <ci> mw54230b3e_b484_4363_97d1_730cc6d01be7 </ci>
                  <ci> mw17e3ae7c_5c13_4aef_bb36_5ae9557d531b </ci>
                  <ci> mw7e7f98a5_ce02_456e_b9f9_48c045b634af </ci>
                </apply>
                <ci> mwc9a8e723_fb54_466d_9a75_d4e537deb0d8 </ci>
              </apply>
            </apply>
          </math>
        </kineticLaw>
      </reaction>
      <reaction id="mw583d796f_561c_4d71_a53c_5dc741b1f867" reversible="true" fast="false">
        <notes>
          <body xmlns="http://www.w3.org/1999/xhtml">Nivo transport to tumor compartment</body>
        </notes>
        <listOfReactants>
          <speciesReference species="mw40acd569_6952_4ea8_adaa_232b63aab060" stoichiometry="1"/>
        </listOfReactants>
        <listOfProducts>
          <speciesReference species="mwc7167671_f2f6_433f_812d_46434c9df7b7" stoichiometry="1"/>
        </listOfProducts>
        <kineticLaw>
          <math xmlns="http://www.w3.org/1998/Math/MathML">
            <apply>
              <minus/>
              <apply>
                <divide/>
                <apply>
                  <times/>
                  <ci> mw5d53fcc3_70a9_4490_9007_8b8cc98a55ea </ci>
                  <ci> mw6f3d94d2_71e5_45a9_9f7f_90e639c39cce </ci>
                  <ci> mw1b65d56c_54cb_42a9_a010_0359d25ed573 </ci>
                  <ci> mw40acd569_6952_4ea8_adaa_232b63aab060 </ci>
                </apply>
                <ci> mwec239c07_e461_436c_a20a_f5197a0cd9e9 </ci>
              </apply>
              <apply>
                <divide/>
                <apply>
                  <times/>
                  <ci> mw5d53fcc3_70a9_4490_9007_8b8cc98a55ea </ci>
                  <ci> mw6f3d94d2_71e5_45a9_9f7f_90e639c39cce </ci>
                  <ci> mw1b65d56c_54cb_42a9_a010_0359d25ed573 </ci>
                  <ci> mwc7167671_f2f6_433f_812d_46434c9df7b7 </ci>
                </apply>
                <ci> mw870acff8_8f91_4b47_9e2d_77bcf46ba1f0 </ci>
              </apply>
            </apply>
          </math>
        </kineticLaw>
      </reaction>
      <reaction id="mwa452396a_6a37_4809_b0fd_46634ed54aab" reversible="true" fast="false">
        <notes>
          <body xmlns="http://www.w3.org/1999/xhtml">Nivo transport to LN compartment</body>
        </notes>
        <listOfReactants>
          <speciesReference species="mw40acd569_6952_4ea8_adaa_232b63aab060" stoichiometry="1"/>
        </listOfReactants>
        <listOfProducts>
          <speciesReference species="mw2938eedd_5034_46a0_9df6_00805ef04f3d" stoichiometry="1"/>
        </listOfProducts>
        <kineticLaw>
          <math xmlns="http://www.w3.org/1998/Math/MathML">
            <apply>
              <minus/>
              <apply>
                <divide/>
                <apply>
                  <times/>
                  <ci> mw3038d1f7_b4b3_4cd6_a661_4025564809ad </ci>
                  <ci> mw78b33e72_837d_443a_90b1_d17152aa294b </ci>
                  <ci> mw4d7cca6e_9ac1_4540_bcbb_6ed661df8d62 </ci>
                  <ci> mwd4848a47_3e6b_4d61_a61a_b7903ee78864 </ci>
                  <ci> mw40acd569_6952_4ea8_adaa_232b63aab060 </ci>
                </apply>
                <ci> mwec239c07_e461_436c_a20a_f5197a0cd9e9 </ci>
              </apply>
              <apply>
                <divide/>
                <apply>
                  <times/>
                  <ci> mw3038d1f7_b4b3_4cd6_a661_4025564809ad </ci>
                  <ci> mw78b33e72_837d_443a_90b1_d17152aa294b </ci>
                  <ci> mw4d7cca6e_9ac1_4540_bcbb_6ed661df8d62 </ci>
                  <ci> mwd4848a47_3e6b_4d61_a61a_b7903ee78864 </ci>
                  <ci> mw2938eedd_5034_46a0_9df6_00805ef04f3d </ci>
                </apply>
                <ci> mw36ed3dc5_4e5f_472d_b249_f9d9fbe53b76 </ci>
              </apply>
            </apply>
          </math>
        </kineticLaw>
      </reaction>
      <reaction id="mw54a2fca6_a7ab_40c6_995f_b8a459ef3fee" reversible="false" fast="false">
        <notes>
          <body xmlns="http://www.w3.org/1999/xhtml">Nivo lymph-mediated transport from tumor to LN</body>
        </notes>
        <listOfReactants>
          <speciesReference species="mwc7167671_f2f6_433f_812d_46434c9df7b7" stoichiometry="1"/>
        </listOfReactants>
        <listOfProducts>
          <speciesReference species="mw2938eedd_5034_46a0_9df6_00805ef04f3d" stoichiometry="1"/>
        </listOfProducts>
        <kineticLaw>
          <math xmlns="http://www.w3.org/1998/Math/MathML">
            <apply>
              <divide/>
              <apply>
                <times/>
                <ci> mw39cbb433_5c27_4e80_b318_c985586418e1 </ci>
                <ci> mw1b65d56c_54cb_42a9_a010_0359d25ed573 </ci>
                <ci> mwc7167671_f2f6_433f_812d_46434c9df7b7 </ci>
              </apply>
              <ci> mw870acff8_8f91_4b47_9e2d_77bcf46ba1f0 </ci>
            </apply>
          </math>
        </kineticLaw>
      </reaction>
      <reaction id="mw09ffca15_1fee_4139_8ebf_5155a64a6325" reversible="false" fast="false">
        <notes>
          <body xmlns="http://www.w3.org/1999/xhtml">Nivo lymph-mediated transport from LN to central</body>
        </notes>
        <listOfReactants>
          <speciesReference species="mw2938eedd_5034_46a0_9df6_00805ef04f3d" stoichiometry="1"/>
        </listOfReactants>
        <listOfProducts>
          <speciesReference species="mw40acd569_6952_4ea8_adaa_232b63aab060" stoichiometry="1"/>
        </listOfProducts>
        <kineticLaw>
          <math xmlns="http://www.w3.org/1998/Math/MathML">
            <apply>
              <divide/>
              <apply>
                <times/>
                <ci> mw39cbb433_5c27_4e80_b318_c985586418e1 </ci>
                <ci> mw1b65d56c_54cb_42a9_a010_0359d25ed573 </ci>
                <ci> mw2938eedd_5034_46a0_9df6_00805ef04f3d </ci>
              </apply>
              <ci> mw36ed3dc5_4e5f_472d_b249_f9d9fbe53b76 </ci>
            </apply>
          </math>
        </kineticLaw>
      </reaction>
    </listOfReactions>
    <listOfEvents>
      <event id="mwa4240e54_501c_4b42_be0b_5de70a02d372">
        <notes>
          <body xmlns="http://www.w3.org/1999/xhtml">Makes sure C1 does not go to zero that can cause singularity</body>
        </notes>
        <trigger>
          <math xmlns="http://www.w3.org/1998/Math/MathML">
            <apply>
              <leq/>
              <ci> mw4a12eab8_1b3a_4a94_bae0_56a921ab1a84 </ci>
              <ci> mw4f69a7cc_e9d9_44c4_a27f_c7b111cd659b </ci>
            </apply>
          </math>
        </trigger>
        <listOfEventAssignments>
          <eventAssignment variable="mw4a12eab8_1b3a_4a94_bae0_56a921ab1a84">
            <math xmlns="http://www.w3.org/1998/Math/MathML">
              <apply>
                <times/>
                <cn type="integer"> 0 </cn>
                <ci> mw57377c8a_9243_41e6_9b79_e41d6ea6ba39 </ci>
              </apply>
            </math>
          </eventAssignment>
        </listOfEventAssignments>
      </event>
      <event id="mw21a823e0_5050_4877_bfd8_ce6adcd7d8c7">
        <notes>
          <body xmlns="http://www.w3.org/1999/xhtml">Makes sure C1 does not go to zero that can cause singularity</body>
        </notes>
        <trigger>
          <math xmlns="http://www.w3.org/1998/Math/MathML">
            <apply>
              <leq/>
              <ci> mw4a12eab8_1b3a_4a94_bae0_56a921ab1a84 </ci>
              <ci> mw4f69a7cc_e9d9_44c4_a27f_c7b111cd659b </ci>
            </apply>
          </math>
        </trigger>
        <listOfEventAssignments>
          <eventAssignment variable="mwca9db1d7_2760_495f_aa74_d41ab5429e8d">
            <math xmlns="http://www.w3.org/1998/Math/MathML">
              <cn type="integer"> 0 </cn>
            </math>
          </eventAssignment>
        </listOfEventAssignments>
      </event>
      <event id="mw58914156_22a8_4f99_80bf_0ca244e3d976">
        <notes>
          <body xmlns="http://www.w3.org/1999/xhtml">Assigns the number of cancer cells, Teff and Treg in the remaining tumor after resection</body>
        </notes>
        <trigger>
          <math xmlns="http://www.w3.org/1998/Math/MathML">
            <apply>
              <gt/>
              <csymbol encoding="text" definitionURL="http://www.sbml.org/sbml/symbols/time"> time </csymbol>
              <ci> mw5a4ba24d_6692_404d_b1fe_28978522fb40 </ci>
            </apply>
          </math>
        </trigger>
        <listOfEventAssignments>
          <eventAssignment variable="mw4a12eab8_1b3a_4a94_bae0_56a921ab1a84">
            <math xmlns="http://www.w3.org/1998/Math/MathML">
              <ci> mwe80b487e_2e40_4107_9bfa_f21591c1902d </ci>
            </math>
          </eventAssignment>
          <eventAssignment variable="mw7a727f1f_a564_4bfa_ab65_c2255ce344ff">
            <math xmlns="http://www.w3.org/1998/Math/MathML">
              <ci> mw7da90910_e3c1_4e99_a003_38b80d53da04 </ci>
            </math>
          </eventAssignment>
          <eventAssignment variable="mw9154f624_c4b9_4434_b357_17249e3dc104">
            <math xmlns="http://www.w3.org/1998/Math/MathML">
              <ci> mw9cff91b2_daf6_4654_a74e_30bc3c938b42 </ci>
            </math>
          </eventAssignment>
        </listOfEventAssignments>
      </event>
      <event id="mwbe2f7b66_26a0_46dd_893c_c4c231fc58e2">
        <notes>
          <body xmlns="http://www.w3.org/1999/xhtml">Calculates the next time for turning the dose on and adds to the dose counter</body>
        </notes>
        <trigger>
          <math xmlns="http://www.w3.org/1998/Math/MathML">
            <apply>
              <and/>
              <apply>
                <geq/>
                <csymbol encoding="text" definitionURL="http://www.sbml.org/sbml/symbols/time"> time </csymbol>
                <ci> mwd12f3a7a_3915_466b_9e65_18ecf7638059 </ci>
              </apply>
              <apply>
                <lt/>
                <ci> mwabe10298_d804_461e_81c7_60bfcdedbca4 </ci>
                <ci> mw1626f055_6b5e_4949_8400_ca72179385d7 </ci>
              </apply>
            </apply>
          </math>
        </trigger>
        <listOfEventAssignments>
          <eventAssignment variable="mwd12f3a7a_3915_466b_9e65_18ecf7638059">
            <math xmlns="http://www.w3.org/1998/Math/MathML">
              <apply>
                <plus/>
                <ci> mwd12f3a7a_3915_466b_9e65_18ecf7638059 </ci>
                <ci> mw0a05dc7c_e6fa_492a_b177_c7cab8583a7b </ci>
              </apply>
            </math>
          </eventAssignment>
          <eventAssignment variable="mwabe10298_d804_461e_81c7_60bfcdedbca4">
            <math xmlns="http://www.w3.org/1998/Math/MathML">
              <apply>
                <plus/>
                <ci> mwabe10298_d804_461e_81c7_60bfcdedbca4 </ci>
                <cn type="integer"> 1 </cn>
              </apply>
            </math>
          </eventAssignment>
        </listOfEventAssignments>
      </event>
      <event id="mw18bde1a3_9370_4ccf_bb5c_f5a6b9ae88d0">
        <notes>
          <body xmlns="http://www.w3.org/1999/xhtml">Calculates the next time for turning the dose off</body>
        </notes>
        <trigger>
          <math xmlns="http://www.w3.org/1998/Math/MathML">
            <apply>
              <and/>
              <apply>
                <gt/>
                <csymbol encoding="text" definitionURL="http://www.sbml.org/sbml/symbols/time"> time </csymbol>
                <ci> mw51a9b041_31a1_43e3_88ee_d50e3f4ab45e </ci>
              </apply>
              <apply>
                <lt/>
                <ci> mwabe10298_d804_461e_81c7_60bfcdedbca4 </ci>
                <ci> mw1626f055_6b5e_4949_8400_ca72179385d7 </ci>
              </apply>
            </apply>
          </math>
        </trigger>
        <listOfEventAssignments>
          <eventAssignment variable="mw51a9b041_31a1_43e3_88ee_d50e3f4ab45e">
            <math xmlns="http://www.w3.org/1998/Math/MathML">
              <apply>
                <plus/>
                <ci> mw51a9b041_31a1_43e3_88ee_d50e3f4ab45e </ci>
                <ci> mw0a05dc7c_e6fa_492a_b177_c7cab8583a7b </ci>
              </apply>
            </math>
          </eventAssignment>
        </listOfEventAssignments>
      </event>
      <event id="mw5b7639fc_8403_4207_8230_c48dfa2074e2">
        <notes>
          <body xmlns="http://www.w3.org/1999/xhtml">Turns on the infusion based on the total dose and time of infusion</body>
        </notes>
        <trigger>
          <math xmlns="http://www.w3.org/1998/Math/MathML">
            <apply>
              <and/>
              <apply>
                <geq/>
                <csymbol encoding="text" definitionURL="http://www.sbml.org/sbml/symbols/time"> time </csymbol>
                <ci> mwd12f3a7a_3915_466b_9e65_18ecf7638059 </ci>
              </apply>
              <apply>
                <lt/>
                <csymbol encoding="text" definitionURL="http://www.sbml.org/sbml/symbols/time"> time </csymbol>
                <ci> mw51a9b041_31a1_43e3_88ee_d50e3f4ab45e </ci>
              </apply>
            </apply>
          </math>
        </trigger>
        <listOfEventAssignments>
          <eventAssignment variable="mw08b25830_2acb_4ef4_b4e8_71e23f0621ef">
            <math xmlns="http://www.w3.org/1998/Math/MathML">
              <apply>
                <divide/>
                <ci> mwbbed5e91_91a4_4999_8e4c_776961888bca </ci>
                <ci> mwc4c58dbd_a7f9_4753_8913_737168c45426 </ci>
              </apply>
            </math>
          </eventAssignment>
        </listOfEventAssignments>
      </event>
      <event id="mw560f593d_2896_4536_9d1c_e2a61527ae95">
        <notes>
          <body xmlns="http://www.w3.org/1999/xhtml">Turns off the infusion</body>
        </notes>
        <trigger>
          <math xmlns="http://www.w3.org/1998/Math/MathML">
            <apply>
              <geq/>
              <csymbol encoding="text" definitionURL="http://www.sbml.org/sbml/symbols/time"> time </csymbol>
              <ci> mw51a9b041_31a1_43e3_88ee_d50e3f4ab45e </ci>
            </apply>
          </math>
        </trigger>
        <listOfEventAssignments>
          <eventAssignment variable="mw08b25830_2acb_4ef4_b4e8_71e23f0621ef">
            <math xmlns="http://www.w3.org/1998/Math/MathML">
              <apply>
                <times/>
                <ci> mw08b25830_2acb_4ef4_b4e8_71e23f0621ef </ci>
                <cn type="integer"> 0 </cn>
              </apply>
            </math>
          </eventAssignment>
        </listOfEventAssignments>
      </event>
    </listOfEvents>
  </model>
</sbml>
